# Supplementary material for: Caesium propano­ate monohydrate
Source: Acta Crystallogr E Crystallogr Commun. 2020 Jul 17;76(Pt 8):1307–10. doi: 10.1107/S2056989020009639 (PMC7405577; doi:10.1107/S2056989020009639)
Supplement: Supplementary file 1 [file e-76-01307-sup1.cif]

##############################################################################
#                                                                            #
# This CIF contains the data in a paper accepted for publication in          #
# Acta Crystallographica Section E. It conforms to the requirements of       #
# Notes for Authors for Acta Crystallographica Section E, and has been       #
# peer reviewed under the auspices of the IUCr Commission on Journals.       #
#                                                                            #
# Full details of the Crystallographic Information File format               #
# are given in the paper "The Crystallographic Information File (CIF):       #
# a New Standard Archive File for Crystallography" by S. R. Hall, F. H.      #
# Allen and I. D. Brown [Acta Cryst. (1991), A47, 655-685].                  #
#                                                                            #
# The current version of the core CIF dictionary is obtainable from          #
# ftp://ftp.iucr.org/pub/cif_core.dic.                                       #
#                                                                            #
# Software is freely available for graphical display of the structure(s)     #
# in this CIF. For information consult the CIF software page                 #
# http://www.iucr.org/resources/cif/software.                                #
#                                                                            #
# This file may be used for bona fide research purposes within the           #
# scientific community so long as proper attribution is given to the journal # 
# article from which it was obtained.                                        #
#                                                                            #
##############################################################################
data_global
_audit_creation_method     'Jana2006 Version : 25/10/2015'
_journal_date_recd_electronic     2020-05-15
_journal_date_accepted     2020-07-15
_journal_name_full     'Acta Crystallographica, Section E'
_journal_year     2020
_journal_volume     76
_journal_issue      8
_journal_page_first     1307
_journal_page_last     1310
_journal_paper_category     GM
_journal_paper_doi     10.1107/S2056989020009639
_journal_coeditor_code     DJ2008
_publ_contact_author_name     'Jan F\'abry'
_publ_contact_author_address
;            Jan F\'abry
             Institute of Physics Czech Acad. Sci.
             Na Slovance 2
      182 21 Praha 8
             Czech Republic
;
_publ_contact_author_email     fabry@fzu.cz
_publ_contact_author_fax     '(420)2 8689 0527'
_publ_contact_author_phone     '(420)2 6605 2695'
_publ_section_title
;
Caesium propanoate monohydrate
;
_publ_section_title_footnote     .
loop_
    _publ_author_name
    _publ_author_address
    'Samolov\'a, Erika'
;
Inst. of Physics of the Czech Academy of Sciences
 Na Slovance 2
 182 21 Praha 8
 Czech Republic
;
    'F\'abry, Jan'
;
Inst. of Physics of the Czech Academy of Sciences
 Na Slovance 2
 182 21 Praha 8
 Czech Republic
;
_publ_section_synopsis
;
Caesium propanoate monohydrate is composed of two symmetry-independent Cs^+^
cations, which are situated on special position 4<i>e</i>, one
symmetry-independent propanoate molecule in a general position and a pair of
water molecules also situated on  special position 4<i>e</i>. Two pairs of
these symmetry-independent cations, four propanoate molecules and two pairs of
symmetry-independent water molecules form a repeat unit, which gives rise to
columns running along the <i>c-</i>axis direction. These columns are held
together by intermolecular O~w~---H...O~p~ (w = water, p = propanoate)
hydrogen bonds of moderate strength, and other pairs of moderate
intramolecular hydrogen bonds reinforce the cohesion within the columnar unit.
;
data_I
_chemical_name_systematic
;
Caesium propanoate monohydrate
;
_chemical_name_common
;
caesium propionate monohydrate
;
_chemical_formula_moiety     'C3 H7 Cs O3'
_chemical_formula_sum     'C3 H7 Cs1 O3'
_chemical_formula_structural     ?
_chemical_formula_analytical     ?
_chemical_formula_iupac     'Cs +, C3 H5 O2 -, H2 O'
_chemical_formula_weight     224
_chemical_melting_point     ?
_chemical_compound_source     ?
_chemical_absolute_configuration     ?
_symmetry_cell_setting     tetragonal
_symmetry_space_group_name_H-M     'P -4 21 m'
_symmetry_space_group_name_Hall     ' P -4 2ab'
loop_
    _space_group_symop_id
    _space_group_symop_operation_xyz
    1 x,y,z
    2 -x,-y,z
    3 y,-x,-z
    4 -y,x,-z
    5 -x+1/2,y+1/2,-z
    6 x+1/2,-y+1/2,-z
    7 -y+1/2,-x+1/2,z
    8 y+1/2,x+1/2,z
_cell_length_a     17.7764(3)
_cell_length_b     17.7764(3)
_cell_length_c     4.22230(10)
_cell_angle_alpha     90
_cell_angle_beta     90
_cell_angle_gamma     90
_cell_volume     1334.25(4)
_cell_formula_units_Z     8
_cell_measurement_reflns_used     9815
_cell_measurement_theta_min     2.291
_cell_measurement_theta_max     29.980
_cell_measurement_temperature     230
_cell_special_details
;
There have been used diffractions with I/\s(I)>20
for the unit cell determination.
;
loop_
    _twin_individual_id
    _twin_individual_mass_fraction_refined
    _twin_individual_twin_matrix_11
    _twin_individual_twin_matrix_12
    _twin_individual_twin_matrix_13
    _twin_individual_twin_matrix_21
    _twin_individual_twin_matrix_22
    _twin_individual_twin_matrix_23
    _twin_individual_twin_matrix_31
    _twin_individual_twin_matrix_32
    _twin_individual_twin_matrix_33
    1 0.97(3) 1 0 0 0 1 0 0 0 1
    2 0.03(3) -1 0 0 0 -1 0 0 0 -1
_exptl_crystal_description     needle
_exptl_crystal_colour     colourless
_exptl_crystal_size_max     0.456
_exptl_crystal_size_mid     0.035
_exptl_crystal_size_min     0.027
_exptl_crystal_size_rad     ?
_exptl_crystal_density_diffrn     2.2301
_exptl_crystal_density_meas     ?
_exptl_crystal_density_method     ?
_exptl_crystal_F_000     832
loop_
    _exptl_crystal_face_index_h
    _exptl_crystal_face_index_k
    _exptl_crystal_face_index_l
    _exptl_crystal_face_perp_dist
    ? ? ? ?
_exptl_absorpt_coefficient_mu     5.466
_exptl_absorpt_correction_type     multi-scan
_exptl_absorpt_process_details
;
(<i>SADABS</i>; Bruker, 2017)
;
_exptl_absorpt_correction_T_min     0.1900
_exptl_absorpt_correction_T_max     0.8660
_exptl_special_details     ?
_diffrn_ambient_temperature     230
_diffrn_source     'I\mS  micro-focus sealed tube'
_diffrn_source_power     ?
_diffrn_source_voltage     ?
_diffrn_source_current     ?
_diffrn_radiation_type     'Mo K\a'
_diffrn_radiation_wavelength     0.71073
_diffrn_radiation_monochromator     'Quazar Mo multilayer optic'
_diffrn_measurement_device_type
;
Bruker D8 VENTURE Kappa Duo PHOTON 100 CMOS
;
_diffrn_measurement_device     ?
_diffrn_measurement_method     '\f and \w scans'
_diffrn_detector     'CCD'
_diffrn_measurement_specimen_support     ?
_diffrn_detector_area_resol_mean     ?
_diffrn_reflns_number     12844
_diffrn_reflns_av_R_equivalents     0.0214
_diffrn_reflns_av_unetI/netI     0.0133
_diffrn_reflns_theta_min     2.29
_diffrn_reflns_theta_max     29.98
_diffrn_reflns_theta_full     29.98
_diffrn_measured_fraction_theta_max     1
_diffrn_measured_fraction_theta_full     1
_diffrn_reflns_limit_h_min     -24
_diffrn_reflns_limit_h_max     24
_diffrn_reflns_limit_k_min     -19
_diffrn_reflns_limit_k_max     24
_diffrn_reflns_limit_l_min     -5
_diffrn_reflns_limit_l_max     4
_diffrn_reflns_reduction_process     ?
_diffrn_standards_number     0
_diffrn_standards_interval_count     .
_diffrn_standards_interval_time     .
_diffrn_standards_decay_%     ?
loop_
    _diffrn_standard_refln_index_h
    _diffrn_standard_refln_index_k
    _diffrn_standard_refln_index_l
    ? ? ?
_diffrn_radiation_probe     x-ray
loop_
    _refln_index_h
    _refln_index_k
    _refln_index_l
    _refln_observed_status
    _refln_F_squared_meas
    _refln_F_squared_calc
    _refln_F_squared_sigma
    0 2 0 o 2734.37 2879.50 19.87
    1 2 0 o 902.94 851.46 9.25
    2 2 0 o 3613.37 3821.07 33.11
    1 3 0 o 1538.92 1298.39 13.22
    2 3 0 o 33187.40 32104.30 212.36
    3 3 0 o 27260.00 26771.60 267.46
    0 4 0 o 511.35 460.26 13.21
    1 4 0 o 59554.70 58889.20 348.94
    2 4 0 o 7454.87 7400.03 43.74
    3 4 0 o 6935.51 6885.03 47.68
    4 4 0 o 5450.08 5393.05 54.26
    1 5 0 o 2083.69 2188.68 18.51
    2 5 0 o 4187.53 4281.08 29.11
    3 5 0 o 24869.20 25224.60 154.52
    4 5 0 o 151.93 197.10 6.61
    5 5 0 o 60073.80 61027.50 551.92
    0 6 0 o 13389.90 12853.90 76.94
    1 6 0 o 11040.90 11213.20 57.01
    2 6 0 o 21228.10 21992.30 105.06
    3 6 0 o 4746.35 4766.32 37.04
    4 6 0 o 6290.45 6136.54 48.96
    5 6 0 o 1156.23 1156.16 18.50
    6 6 0 o 28116.60 28673.80 253.94
    1 7 0 o 60117.60 59142.40 395.95
    2 7 0 o 8767.24 8392.51 51.63
    3 7 0 o 8136.60 7941.50 48.98
    4 7 0 o 3530.05 3477.12 30.41
    5 7 0 o 191.56 162.49 10.57
    6 7 0 o 6182.52 6337.98 48.94
    7 7 0 o 57413.80 56561.80 672.93
    0 8 0 o 80315.60 79042.50 713.29
    1 8 0 o 355.39 351.32 9.25
    2 8 0 o 3117.14 2992.15 26.44
    3 8 0 o 16852.20 16916.90 94.15
    4 8 0 < 11.89 9.51 3.96
    5 8 0 o 3820.61 3716.55 33.05
    6 8 0 o 1551.38 1683.95 23.79
    7 8 0 o 3889.11 3874.56 38.34
    8 8 0 o 26758.70 27543.70 221.61
    1 9 0 o 9.25 1.24 2.64
    2 9 0 o 182.31 179.29 6.61
    3 9 0 o 804.62 735.53 13.21
    4 9 0 o 55329.90 56150.50 401.88
    5 9 0 o 36.99 58.94 5.28
    6 9 0 o 6378.34 6394.65 52.90
    7 9 0 o 634.16 645.65 14.53
    8 9 0 o 1111.17 1079.28 21.14
    9 9 0 < 19.82 0.86 6.61
    0 10 0 o 26959.20 26965.60 200.48
    1 10 0 o 7.93 14.82 2.64
    2 10 0 o 6094.38 6327.87 47.61
    3 10 0 o 18668.40 19313.50 102.07
    4 10 0 o 40.95 42.26 3.96
    5 10 0 o 2508.37 2553.46 26.43
    6 10 0 o 274.79 300.64 9.25
    7 10 0 o 3129.65 3089.02 33.04
    8 10 0 o 11977.30 12123.40 80.72
    9 10 0 o 2303.30 2400.01 34.36
    10 10 0 o 4179.34 4208.14 64.77
    1 11 0 o 3793.77 3788.65 29.08
    2 11 0 o 11457.00 11663.10 63.53
    3 11 0 o 1901.55 1913.97 22.46
    4 11 0 o 502.03 501.31 11.89
    5 11 0 o 237.79 226.18 10.57
    6 11 0 o 3452.29 3502.58 35.69
    7 11 0 o 8822.28 8930.56 66.13
    8 11 0 o 4584.13 4582.72 46.26
    9 11 0 o 58.13 54.45 6.61
    10 11 0 o 6337.91 6394.68 55.53
    11 11 0 o 2855.63 2710.87 54.18
    0 12 0 o 2111.70 2147.40 31.72
    1 12 0 o 7678.99 7758.07 48.94
    2 12 0 o 8701.19 8719.22 56.88
    3 12 0 o 1449.48 1431.63 21.14
    4 12 0 o 1951.71 1957.27 26.43
    5 12 0 o 174.38 178.12 9.25
    6 12 0 o 9829.75 9903.14 67.46
    7 12 0 o 2208.06 2173.47 29.07
    8 12 0 o 277.42 240.90 13.21
    9 12 0 o 6263.84 6411.29 55.53
    10 12 0 o 262.89 256.60 13.21
    11 12 0 o 2523.89 2635.80 35.68
    12 12 0 o 8545.76 8886.13 95.20
    1 13 0 o 2721.03 2701.43 29.07
    2 13 0 o 792.70 785.28 14.53
    3 13 0 o 8745.15 8817.76 58.20
    4 13 0 o 301.21 310.86 11.89
    5 13 0 o 20692.40 21095.70 124.52
    6 13 0 o 43.59 40.96 5.28
    7 13 0 o 495.42 498.02 14.53
    8 13 0 o 278.74 262.94 13.21
    9 13 0 o 42.27 30.22 6.61
    10 13 0 o 672.45 691.67 18.50
    11 13 0 < 0.00 0.60 5.28
    12 13 0 o 44.92 41.38 7.93
    13 13 0 o 11941.70 12287.10 174.58
    0 14 0 o 8036.24 8041.45 83.31
    1 14 0 o 10192.00 10235.70 64.82
    2 14 0 o 540.34 540.79 13.21
    3 14 0 o 67.37 57.57 6.61
    4 14 0 o 562.80 589.15 13.21
    5 14 0 o 47.56 36.72 6.61
    6 14 0 o 6280.94 6401.91 52.88
    7 14 0 o 1510.20 1539.42 22.46
    8 14 0 o 2148.51 2169.04 33.03
    9 14 0 o 10287.80 10460.00 79.35
    10 14 0 o 58.13 59.37 7.93
    11 14 0 o 282.71 320.87 15.85
    12 14 0 o 1285.52 1311.82 43.60
    13 14 0 < 21.14 4.42 11.89
    14 14 0 o 779.46 706.94 48.88
    1 15 0 o 3331.67 3424.05 33.04
    2 15 0 o 5981.87 5951.39 48.91
    3 15 0 o 3742.79 3744.64 34.36
    4 15 0 o 1001.46 1045.79 18.50
    5 15 0 o 2428.72 2452.91 29.07
    6 15 0 o 1333.12 1364.88 25.10
    7 15 0 o 6568.90 6661.53 59.49
    8 15 0 o 3525.80 3513.73 38.32
    9 15 0 o 19.82 1.33 5.28
    10 15 0 o 2497.36 2530.68 42.28
    11 15 0 o 961.80 970.62 31.71
    12 15 0 < 26.42 27.54 10.57
    13 15 0 o 550.90 571.86 30.39
    14 15 0 < 29.06 11.55 11.89
    15 15 0 o 1400.44 1302.33 67.38
    0 16 0 o 2985.20 2981.59 47.57
    1 16 0 o 182.31 189.19 10.57
    2 16 0 o 2707.60 2708.94 34.36
    3 16 0 o 9199.73 9266.83 67.44
    4 16 0 o 800.62 843.35 18.50
    5 16 0 o 1985.93 2000.87 27.75
    6 16 0 o 1150.76 1206.31 21.14
    7 16 0 o 2260.81 2294.30 31.71
    8 16 0 o 635.46 656.19 18.50
    9 16 0 o 75.30 87.58 9.25
    10 16 0 o 1462.58 1494.03 34.35
    11 16 0 o 3439.73 3468.58 60.79
    12 16 0 o 556.18 593.15 26.42
    13 16 0 o 192.87 189.47 22.46
    14 16 0 < 23.78 19.79 10.57
    15 16 0 o 1841.80 1871.56 54.17
    16 16 0 o 578.63 473.74 54.16
    1 17 0 o 1693.86 1716.93 27.75
    2 17 0 o 36.99 34.30 6.61
    3 17 0 o 239.11 247.54 11.89
    4 17 0 o 10692.30 10801.50 71.41
    5 17 0 o 34.35 27.60 5.28
    6 17 0 o 2336.12 2378.49 34.35
    7 17 0 o 1502.23 1544.66 31.71
    8 17 0 < 21.14 11.02 7.93
    9 17 0 o 154.56 150.21 14.53
    10 17 0 o 539.01 548.24 22.46
    11 17 0 o 940.65 965.66 29.07
    12 17 0 o 1547.12 1499.60 43.60
    13 17 0 < 5.28 0.65 9.25
    14 17 0 o 2209.18 2287.54 52.85
    15 17 0 o 243.07 257.14 23.78
    16 17 0 < -1.32 1.61 9.25
    17 17 0 < 71.34 90.92 29.06
    0 18 0 o 8570.24 8684.19 96.52
    1 18 0 < 9.25 13.10 5.28
    2 18 0 o 75.30 64.74 7.93
    3 18 0 o 508.62 486.38 17.17
    4 18 0 o 141.35 150.38 11.89
    5 18 0 < 15.85 5.32 6.61
    6 18 0 o 92.47 90.64 9.25
    7 18 0 o 38.31 14.67 7.93
    8 18 0 o 4062.31 4004.99 51.54
    9 18 0 o 352.73 346.14 19.82
    10 18 0 o 2373.06 2409.04 47.57
    11 18 0 o 130.78 126.20 14.53
    12 18 0 o 76.62 123.17 11.89
    13 18 0 o 163.81 148.05 19.82
    14 18 0 o 236.47 218.69 23.78
    15 18 0 < 22.46 16.72 11.89
    16 18 0 o 253.64 234.14 35.67
    17 18 0 o 173.06 131.14 26.42
    1 19 0 o 1725.54 1722.03 38.32
    2 19 0 o 422.75 441.72 21.14
    3 19 0 o 36.99 23.58 9.25
    4 19 0 o 3167.45 3249.48 47.57
    5 19 0 o 775.50 771.33 23.78
    6 19 0 o 1025.21 1022.37 25.10
    7 19 0 o 1659.44 1595.55 31.71
    8 19 0 o 107.00 82.54 11.89
    9 19 0 o 26.42 27.87 7.93
    10 19 0 o 48.88 27.69 10.57
    11 19 0 o 1128.26 1126.18 30.39
    12 19 0 o 1307.96 1344.41 36.99
    13 19 0 o 387.07 377.75 25.10
    14 19 0 o 807.20 777.57 34.35
    15 19 0 o 159.85 170.41 23.78
    16 19 0 o 248.36 243.72 26.42
    0 20 0 o 81.90 62.32 17.17
    1 20 0 o 219.29 222.01 15.85
    2 20 0 o 2613.58 2543.84 46.25
    3 20 0 o 1746.67 1739.71 31.71
    4 20 0 o 554.86 542.84 18.50
    5 20 0 o 310.45 309.02 15.85
    6 20 0 o 2292.43 2285.00 37.00
    7 20 0 o 733.22 759.23 22.46
    8 20 0 o 130.78 144.53 13.21
    9 20 0 < 15.85 17.23 7.93
    10 20 0 o 408.21 377.15 22.46
    11 20 0 o 1132.22 1117.86 30.39
    12 20 0 o 1185.07 1123.00 33.03
    13 20 0 o 129.46 121.88 15.85
    14 20 0 o 451.81 447.64 27.74
    15 20 0 o 249.68 256.00 21.14
    1 21 0 o 43.59 45.75 9.25
    2 21 0 o 1486.35 1492.90 33.03
    3 21 0 o 727.93 699.93 22.46
    4 21 0 < 15.85 17.89 6.61
    5 21 0 o 1835.19 1838.10 36.99
    6 21 0 o 372.54 356.99 22.46
    7 21 0 < 10.57 3.12 6.61
    8 21 0 o 607.70 579.10 22.46
    9 21 0 o 89.83 76.38 11.89
    10 21 0 o 807.20 828.35 27.74
    11 21 0 o 76.62 76.98 11.89
    12 21 0 o 174.38 131.06 23.78
    13 21 0 o 982.91 910.42 34.35
    0 22 0 o 219.29 191.38 36.99
    1 22 0 o 2330.74 2298.01 44.92
    2 22 0 o 47.56 17.23 9.25
    3 22 0 o 179.66 169.44 15.85
    4 22 0 < -3.96 1.64 7.93
    5 22 0 o 177.02 183.35 14.53
    6 22 0 < 2.64 4.78 6.61
    7 22 0 o 126.82 125.90 11.89
    8 22 0 o 155.88 145.49 13.21
    9 22 0 o 2552.74 2560.79 44.92
    10 22 0 o 64.73 32.56 17.17
    11 22 0 < 21.14 14.07 9.25
    1 23 0 < 18.49 5.86 9.25
    2 23 0 o 565.42 541.49 26.42
    3 23 0 o 661.87 672.68 25.10
    4 23 0 o 472.95 475.21 25.10
    5 23 0 o 1893.32 1911.54 42.28
    6 23 0 o 47.56 43.57 9.25
    7 23 0 < 25.10 25.28 10.57
    8 23 0 o 299.88 297.61 22.46
    9 23 0 o 38.31 16.53 9.25
    0 24 0 o 195.51 137.51 31.70
    1 24 0 o 431.99 507.60 30.38
    2 24 0 o 371.22 370.00 30.38
    3 24 0 o 815.12 766.12 42.28
    4 24 0 o 112.29 95.18 17.17
    5 24 0 o 132.10 126.46 18.49
    6 24 0 o 541.64 492.37 33.03
    7 24 0 o 428.03 467.88 26.42
    0 0 1 o 34761.30 34618.10 530.18
    0 1 1 o 319.74 341.00 6.61
    1 1 1 o 14366.30 14172.40 107.65
    -1 1 1 o 13623.90 13685.10 147.55
    0 2 1 o 816.66 766.22 7.93
    1 2 1 o 2336.24 2317.38 15.87
    -1 2 1 o 2101.12 2077.53 17.19
    2 2 1 o 50340.80 48547.40 479.19
    -2 2 1 o 50127.60 49430.10 390.21
    0 3 1 o 5290.77 5329.93 29.12
    1 3 1 o 447.93 456.37 5.29
    -1 3 1 o 590.60 590.52 9.25
    2 3 1 o 48540.20 48009.00 323.69
    -2 3 1 o 48136.30 47841.40 331.77
    3 3 1 o 18994.60 18587.70 170.09
    -3 3 1 o 18134.20 18265.20 123.60
    0 4 1 o 13454.60 12950.80 63.68
    1 4 1 o 73950.20 73085.70 523.52
    -1 4 1 o 73357.70 73397.20 417.96
    2 4 1 o 3855.43 3748.77 25.13
    -2 4 1 o 3918.84 3812.15 29.10
    3 4 1 o 5998.50 5908.97 52.93
    -3 4 1 o 5960.32 5807.06 34.41
    4 4 1 o 2426.87 2439.51 38.33
    -4 4 1 o 2227.42 2208.25 23.79
    0 5 1 o 950.09 967.16 10.57
    1 5 1 o 7573.41 7197.52 38.39
    -1 5 1 o 7409.35 7155.43 46.33
    2 5 1 o 10203.20 10233.90 53.00
    -2 5 1 o 10487.40 10436.90 63.59
    3 5 1 o 23568.50 23561.10 138.25
    -3 5 1 o 23706.20 23446.40 119.64
    4 5 1 o 7741.90 7860.22 62.21
    -4 5 1 o 7898.08 7868.42 42.36
    5 5 1 o 53494.20 54145.30 599.27
    -5 5 1 o 54534.60 54469.20 501.58
    0 6 1 o 1597.82 1657.37 14.54
    1 6 1 o 18797.20 18565.40 84.96
    -1 6 1 o 19403.70 19090.10 95.57
    2 6 1 o 15180.20 14889.80 75.58
    -2 6 1 o 15345.70 14964.00 88.84
    3 6 1 o 12286.30 12401.90 71.55
    -3 6 1 o 12188.50 12312.30 66.25
    4 6 1 o 7250.75 7096.45 60.86
    -4 6 1 o 7145.11 6970.67 46.31
    5 6 1 o 1158.85 1163.50 22.46
    -5 6 1 o 1218.29 1225.13 14.53
    6 6 1 o 20687.70 20885.90 200.31
    -6 6 1 o 20413.80 21018.20 135.30
    0 7 1 o 38.31 32.48 3.96
    1 7 1 o 7168.44 7457.71 39.70
    -1 7 1 o 7272.92 7489.97 44.99
    2 7 1 o 14348.20 14244.90 70.24
    -2 7 1 o 14093.10 14035.70 78.19
    3 7 1 o 3091.95 3128.30 25.12
    -3 7 1 o 3053.66 3056.47 26.44
    4 7 1 o 3229.37 3231.73 35.69
    -4 7 1 o 3197.72 3124.05 26.44
    5 7 1 o 1302.84 1227.31 25.11
    -5 7 1 o 1268.49 1203.90 15.86
    6 7 1 o 10289.60 10523.70 84.71
    -6 7 1 o 10517.30 10500.50 71.47
    7 7 1 o 9325.16 9811.17 140.27
    -7 7 1 o 9509.05 9836.69 95.28
    0 8 1 o 31023.20 31566.80 142.28
    1 8 1 o 30.38 31.59 3.96
    -1 8 1 o 39.63 31.28 3.96
    2 8 1 o 1412.60 1432.74 14.54
    -2 8 1 o 1452.23 1452.96 17.18
    3 8 1 o 17082.30 17224.20 83.51
    -3 8 1 o 17277.00 17262.90 91.46
    4 8 1 o 437.30 453.72 10.57
    -4 8 1 o 502.03 479.15 10.57
    5 8 1 o 4076.96 4070.95 42.30
    -5 8 1 o 3975.27 3940.45 35.69
    6 8 1 o 39.63 38.00 6.61
    -6 8 1 o 70.01 57.33 5.28
    7 8 1 o 4093.97 4064.89 47.59
    -7 8 1 o 4157.37 4139.31 37.01
    8 8 1 o 10847.00 10629.40 130.99
    -8 8 1 o 10507.30 10410.20 95.27
    0 9 1 o 508.64 494.68 9.25
    1 9 1 o 1136.33 1124.09 15.86
    -1 9 1 o 1131.04 1144.61 17.18
    2 9 1 o 282.72 283.06 7.93
    -2 9 1 o 317.06 306.91 10.57
    3 9 1 o 684.37 632.85 11.89
    -3 9 1 o 685.69 633.65 11.89
    4 9 1 o 46457.90 47373.50 222.43
    -4 9 1 o 46988.20 47502.00 249.07
    5 9 1 o 761.01 776.98 15.85
    -5 9 1 o 758.37 750.80 13.21
    6 9 1 o 7568.07 7613.91 70.10
    -6 9 1 o 7609.10 7590.39 52.91
    7 9 1 o 282.71 268.30 17.17
    -7 9 1 o 270.82 283.58 10.57
    8 9 1 o 1732.31 1749.23 30.39
    -8 9 1 o 1779.87 1766.56 25.11
    9 9 1 o 121.54 114.44 15.85
    -9 9 1 o 122.86 133.70 11.89
    0 10 1 o 20125.40 20214.20 102.07
    1 10 1 o 1449.51 1411.95 17.18
    -1 10 1 o 1407.23 1389.57 18.50
    2 10 1 o 4308.46 4421.90 33.05
    -2 10 1 o 4382.47 4451.04 34.37
    3 10 1 o 13118.20 13361.50 70.17
    -3 10 1 o 13655.10 13620.60 72.82
    4 10 1 o 97.76 92.35 6.61
    -4 10 1 o 96.44 94.15 6.61
    5 10 1 o 4531.79 4775.28 37.02
    -5 10 1 o 4621.72 4735.86 37.02
    6 10 1 o 1165.35 1183.91 21.14
    -6 10 1 o 1193.10 1191.11 18.50
    7 10 1 o 2430.19 2404.29 37.00
    -7 10 1 o 2443.41 2385.51 27.75
    8 10 1 o 8614.16 8810.91 82.00
    -8 10 1 o 8816.44 8874.25 60.84
    9 10 1 o 2678.61 2618.72 40.97
    -9 10 1 o 2599.34 2570.44 31.72
    10 10 1 o 9847.12 10084.70 130.94
    -10 10 1 o 10060.10 10049.20 100.52
    0 11 1 o 13.21 16.32 3.96
    1 11 1 o 10682.70 10662.60 62.19
    -1 11 1 o 10806.80 10797.90 75.42
    2 11 1 o 16290.50 16582.50 87.41
    -2 11 1 o 16000.20 16184.10 87.41
    3 11 1 o 3059.56 3072.84 27.75
    -3 11 1 o 2986.91 2973.91 27.75
    4 11 1 o 126.82 130.26 7.93
    -4 11 1 o 154.56 160.80 7.93
    5 11 1 o 323.67 308.70 10.57
    -5 11 1 o 317.06 303.20 10.57
    6 11 1 o 8562.55 8651.46 58.19
    -6 11 1 o 8623.38 8658.11 59.52
    7 11 1 o 11688.40 11872.60 80.71
    -7 11 1 o 11906.60 11906.00 72.77
    8 11 1 o 5588.15 5731.21 63.46
    -8 11 1 o 5827.33 5870.18 47.59
    9 11 1 o 38.31 33.27 7.93
    -9 11 1 o 39.63 37.27 5.28
    10 11 1 o 4196.42 4322.58 55.51
    -10 11 1 o 4473.92 4430.65 43.62
    11 11 1 o 3942.37 4042.94 77.98
    -11 11 1 o 3876.31 3996.09 70.05
    0 12 1 o 2574.33 2605.36 27.75
    1 12 1 o 8976.21 9042.76 55.56
    -1 12 1 o 9108.40 9102.45 63.49
    2 12 1 o 7992.23 8156.88 51.58
    -2 12 1 o 8104.64 8167.65 59.52
    3 12 1 o 48.88 41.78 5.28
    -3 12 1 o 21.14 19.99 3.96
    4 12 1 o 2765.97 2768.50 29.07
    -4 12 1 o 2850.53 2798.88 27.75
    5 12 1 o 227.22 256.19 9.25
    -5 12 1 o 251.00 252.31 10.57
    6 12 1 o 12076.00 12273.00 75.42
    -6 12 1 o 12113.10 12227.70 76.74
    7 12 1 o 1950.31 1969.36 25.11
    -7 12 1 o 1901.42 1946.82 23.78
    8 12 1 o 874.61 871.44 21.14
    -8 12 1 o 841.58 872.83 17.18
    9 12 1 o 6992.44 7097.37 68.75
    -9 12 1 o 6799.59 6881.08 55.53
    10 12 1 o 322.34 304.45 18.50
    -10 12 1 o 313.09 309.50 13.21
    11 12 1 o 529.76 484.29 21.14
    -11 12 1 o 537.69 501.24 15.85
    12 12 1 o 3064.42 3063.22 71.36
    -12 12 1 o 3080.27 3078.30 59.46
    0 13 1 o 463.71 476.18 13.21
    1 13 1 o 1285.57 1293.78 18.50
    -1 13 1 o 1232.73 1239.67 19.82
    2 13 1 o 1133.62 1137.30 17.18
    -2 13 1 o 1202.31 1174.40 19.82
    3 13 1 o 6076.30 6156.41 44.95
    -3 13 1 o 6082.89 6174.28 46.27
    4 13 1 o 217.98 241.24 10.57
    -4 13 1 o 235.15 244.54 9.25
    5 13 1 o 20707.60 20910.10 112.58
    -5 13 1 o 20575.30 20850.90 107.28
    6 13 1 o 739.84 760.23 15.85
    -6 13 1 o 730.59 713.16 15.85
    7 13 1 o 91.15 78.73 7.93
    -7 13 1 o 81.90 88.99 6.61
    8 13 1 o 396.33 386.22 13.21
    -8 13 1 o 413.50 412.24 13.21
    9 13 1 o 426.71 434.51 17.17
    -9 13 1 o 414.82 426.08 14.53
    10 13 1 o 278.74 273.76 17.17
    -10 13 1 o 280.07 285.68 11.89
    11 13 1 o 22.46 27.06 6.61
    -11 13 1 o 18.49 24.79 5.28
    12 13 1 o 207.40 183.85 17.17
    -12 13 1 o 182.30 177.82 18.49
    13 13 1 o 7385.67 7378.22 153.35
    -13 13 1 o 7428.02 7318.54 161.28
    0 14 1 o 281.39 297.04 13.21
    1 14 1 o 11845.10 12070.70 74.09
    -1 14 1 o 12141.10 12295.30 78.06
    2 14 1 o 2668.06 2717.27 27.75
    -2 14 1 o 2790.94 2768.88 31.72
    3 14 1 o 72.66 86.06 6.61
    -3 14 1 o 93.79 89.34 7.93
    4 14 1 o 1285.55 1301.76 21.14
    -4 14 1 o 1280.27 1277.45 21.14
    5 14 1 o 529.77 545.73 14.53
    -5 14 1 o 541.66 570.87 13.21
    6 14 1 o 1117.73 1108.20 19.82
    -6 14 1 o 1109.80 1090.17 18.50
    7 14 1 o 1704.46 1741.73 26.43
    -7 14 1 o 1762.59 1780.55 25.10
    8 14 1 o 88.51 93.93 7.93
    -8 14 1 o 103.04 94.31 7.93
    9 14 1 o 10692.50 10853.50 80.67
    -9 14 1 o 10783.80 10830.00 72.74
    10 14 1 o 151.92 156.06 10.57
    -10 14 1 o 143.99 150.51 9.25
    11 14 1 o 465.02 489.69 21.14
    -11 14 1 o 509.94 516.78 19.82
    12 14 1 o 2155.05 2245.88 56.82
    -12 14 1 o 2206.58 2242.32 50.21
    13 14 1 o 83.23 66.83 14.53
    -13 14 1 o 70.01 62.18 11.89
    14 14 1 o 227.22 221.32 31.71
    -14 14 1 o 195.52 232.35 21.14
    0 15 1 < 0.00 0.17 3.96
    1 15 1 o 1253.83 1252.18 21.14
    -1 15 1 o 1236.66 1217.24 21.14
    2 15 1 o 5907.77 6019.80 46.27
    -2 15 1 o 6070.32 6086.51 50.23
    3 15 1 o 2509.36 2543.52 31.71
    -3 15 1 o 2583.35 2581.24 34.36
    4 15 1 o 763.62 763.58 17.17
    -4 15 1 o 768.90 766.29 17.17
    5 15 1 o 1404.47 1397.10 22.46
    -5 15 1 o 1429.57 1425.62 22.46
    6 15 1 o 1387.28 1381.26 23.78
    -6 15 1 o 1393.89 1378.63 22.46
    7 15 1 o 1481.10 1475.17 25.10
    -7 15 1 o 1506.20 1483.61 22.46
    8 15 1 o 3076.34 3148.62 35.68
    -8 15 1 o 3071.05 3156.59 34.36
    9 15 1 o 31.70 27.85 6.61
    -9 15 1 o 30.38 26.24 6.61
    10 15 1 o 2810.60 2863.64 44.93
    -10 15 1 o 2789.46 2879.35 46.25
    11 15 1 o 2700.89 2792.68 51.53
    -11 15 1 o 2811.88 2818.96 47.57
    12 15 1 o 68.69 66.17 11.89
    -12 15 1 o 66.05 63.27 10.57
    13 15 1 o 780.78 779.62 35.67
    -13 15 1 o 791.35 788.54 29.06
    14 15 1 < 13.21 17.97 11.89
    -14 15 1 < 19.82 21.76 9.25
    15 15 1 o 1005.39 1051.22 59.45
    -15 15 1 o 1060.88 1045.22 42.28
    0 16 1 o 697.55 679.66 17.17
    1 16 1 o 116.25 119.76 9.25
    -1 16 1 o 132.10 117.46 9.25
    2 16 1 o 1403.15 1440.14 23.78
    -2 16 1 o 1380.69 1426.55 22.46
    3 16 1 o 6148.00 6073.19 51.55
    -3 16 1 o 6048.91 5992.95 52.88
    4 16 1 o 50.20 43.31 6.61
    -4 16 1 o 43.59 30.98 6.61
    5 16 1 o 1597.38 1602.44 25.10
    -5 16 1 o 1552.46 1537.97 23.78
    6 16 1 o 873.28 889.08 19.82
    -6 16 1 o 871.96 892.91 18.50
    7 16 1 o 2903.17 2973.80 38.32
    -7 16 1 o 3030.01 3049.79 38.32
    8 16 1 o 1306.66 1335.12 26.42
    -8 16 1 o 1323.84 1326.23 29.07
    9 16 1 o 149.28 145.73 11.89
    -9 16 1 o 167.77 159.57 14.53
    10 16 1 o 963.11 950.35 27.74
    -10 16 1 o 992.18 939.97 30.39
    11 16 1 o 2753.70 2769.84 46.25
    -11 16 1 o 2834.31 2752.50 47.57
    12 16 1 o 845.52 841.94 35.67
    -12 16 1 o 870.62 851.95 26.42
    13 16 1 o 224.58 207.21 23.78
    -13 16 1 o 190.23 202.29 15.85
    14 16 1 < 27.74 36.19 11.89
    -14 16 1 o 72.66 37.11 10.57
    15 16 1 o 1839.15 1887.34 55.49
    -15 16 1 o 1812.73 1885.48 36.99
    16 16 1 o 232.51 234.99 34.35
    -16 16 1 o 210.05 226.56 23.78
    0 17 1 < 7.93 8.75 5.28
    1 17 1 o 1666.10 1638.93 29.07
    -1 17 1 o 1667.41 1655.09 27.75
    2 17 1 o 79.26 73.75 7.93
    -2 17 1 o 79.26 74.67 7.93
    3 17 1 o 425.39 441.41 17.17
    -3 17 1 o 426.71 443.88 15.85
    4 17 1 o 6778.83 6889.73 58.16
    -4 17 1 o 6862.13 6869.40 63.45
    5 17 1 < -2.64 0.52 5.28
    -5 17 1 < -7.93 0.04 3.96
    6 17 1 o 1014.65 1012.21 23.78
    -6 17 1 o 1051.64 991.46 26.42
    7 17 1 o 1766.51 1819.59 31.71
    -7 17 1 o 1777.09 1785.39 34.35
    8 17 1 o 245.72 229.66 15.85
    -8 17 1 o 245.72 225.97 15.85
    9 17 1 < 23.78 37.17 7.93
    -9 17 1 o 51.52 51.23 9.25
    10 17 1 o 216.65 199.67 17.17
    -10 17 1 o 216.65 203.86 14.53
    11 17 1 o 1005.39 1006.85 35.67
    -11 17 1 o 985.57 996.33 29.07
    12 17 1 o 1500.87 1468.25 42.28
    -12 17 1 o 1515.41 1459.48 39.64
    13 17 1 o 70.01 62.69 14.53
    -13 17 1 o 63.41 61.82 10.57
    14 17 1 o 2268.62 2243.00 62.10
    -14 17 1 o 2285.80 2268.10 46.24
    15 17 1 o 294.60 290.98 26.42
    -15 17 1 o 317.05 286.97 19.82
    16 17 1 < 21.14 5.66 11.89
    -16 17 1 < 14.53 5.62 7.93
    17 17 1 o 84.55 147.68 27.74
    -17 17 1 o 174.38 147.68 22.46
    0 18 1 o 12881.50 12912.90 113.75
    1 18 1 o 561.47 575.29 21.14
    -1 18 1 o 578.64 573.74 21.14
    2 18 1 o 684.34 724.14 22.46
    -2 18 1 o 657.92 718.51 21.14
    3 18 1 o 389.72 364.46 17.17
    -3 18 1 o 395.00 368.19 17.17
    4 18 1 o 75.30 75.33 9.25
    -4 18 1 o 62.09 64.45 7.93
    5 18 1 o 354.05 378.86 15.85
    -5 18 1 o 380.47 406.05 17.17
    6 18 1 o 498.05 527.91 18.50
    -6 18 1 o 502.02 521.84 18.50
    7 18 1 < 10.57 2.11 6.61
    -7 18 1 < 7.93 1.69 6.61
    8 18 1 o 4923.08 5104.48 63.44
    -8 18 1 o 5121.30 5157.89 63.44
    9 18 1 o 462.38 413.52 23.78
    -9 18 1 o 450.49 413.23 19.82
    10 18 1 o 2395.51 2413.65 52.85
    -10 18 1 o 2370.41 2381.83 40.96
    11 18 1 o 99.08 98.59 14.53
    -11 18 1 o 112.29 93.87 11.89
    12 18 1 o 63.41 64.10 11.89
    -12 18 1 o 63.41 57.49 10.57
    13 18 1 < 18.49 9.74 10.57
    -13 18 1 < 14.53 17.35 7.93
    14 18 1 o 302.52 296.83 23.78
    -14 18 1 o 284.03 292.31 19.82
    15 18 1 o 85.87 59.77 14.53
    -15 18 1 o 58.13 64.93 9.25
    16 18 1 o 248.36 257.74 29.06
    -16 18 1 o 289.31 261.59 22.46
    0 19 1 < 21.14 3.57 7.93
    1 19 1 o 2283.21 2259.87 38.32
    -1 19 1 o 2293.78 2274.63 38.32
    2 19 1 o 1145.44 1081.55 29.07
    -2 19 1 o 1144.12 1079.25 26.42
    3 19 1 o 149.28 157.50 10.57
    -3 19 1 o 159.85 158.80 13.21
    4 19 1 o 1732.15 1791.47 30.39
    -4 19 1 o 1892.02 1833.39 38.32
    5 19 1 o 321.02 323.68 18.49
    -5 19 1 o 335.55 321.43 17.17
    6 19 1 o 1778.38 1811.64 33.03
    -6 19 1 o 1811.42 1797.42 35.67
    7 19 1 o 3140.95 3224.88 48.89
    -7 19 1 o 3258.57 3201.23 54.18
    8 19 1 o 191.55 193.44 15.85
    -8 19 1 o 207.40 195.98 14.53
    9 19 1 o 29.06 24.92 9.25
    -9 19 1 o 31.70 25.74 7.93
    10 19 1 o 133.43 139.99 15.85
    -10 19 1 o 166.45 139.43 13.21
    11 19 1 o 388.40 435.71 25.10
    -11 19 1 o 439.92 436.90 22.46
    12 19 1 o 371.22 443.23 25.10
    -12 19 1 o 412.17 438.40 23.78
    13 19 1 o 287.99 282.75 23.78
    -13 19 1 o 305.16 287.74 21.14
    14 19 1 o 902.32 873.64 48.88
    -14 19 1 o 865.33 855.98 35.67
    15 19 1 o 356.69 311.74 31.71
    -15 19 1 o 347.44 310.32 34.35
    0 20 1 < 6.61 2.47 6.61
    1 20 1 o 154.56 140.52 15.85
    -1 20 1 o 153.24 142.48 13.21
    2 20 1 o 1849.72 1790.39 46.24
    -2 20 1 o 1824.62 1771.69 36.99
    3 20 1 o 1071.45 1082.75 31.71
    -3 20 1 o 1079.38 1089.32 29.07
    4 20 1 o 257.61 238.46 15.85
    -4 20 1 o 228.54 233.72 14.53
    5 20 1 o 171.74 194.13 13.21
    -5 20 1 o 196.84 178.88 14.53
    6 20 1 o 1963.37 1938.01 38.32
    -6 20 1 o 2026.79 1951.10 36.99
    7 20 1 o 359.33 404.11 21.14
    -7 20 1 o 447.84 408.27 19.82
    8 20 1 o 132.10 159.54 13.21
    -8 20 1 o 186.27 164.95 14.53
    9 20 1 < 11.89 2.63 7.93
    -9 20 1 < 3.96 1.91 6.61
    10 20 1 o 310.45 339.79 23.78
    -10 20 1 o 351.40 337.36 22.46
    11 20 1 o 515.22 506.11 30.38
    -11 20 1 o 523.15 522.51 25.10
    12 20 1 o 1089.93 998.07 38.31
    -12 20 1 o 1070.12 988.34 33.03
    13 20 1 o 81.90 67.26 17.17
    -13 20 1 o 88.51 73.06 14.53
    14 20 1 o 241.75 245.46 23.78
    -14 20 1 o 287.99 247.66 23.78
    0 21 1 < 9.25 1.74 6.61
    1 21 1 < 18.49 2.98 9.25
    -1 21 1 < 3.96 4.58 6.61
    2 21 1 o 1664.74 1751.82 40.96
    -2 21 1 o 1709.66 1742.94 36.99
    3 21 1 o 973.67 915.27 31.71
    -3 21 1 o 903.65 930.37 27.74
    4 21 1 o 42.27 39.94 9.25
    -4 21 1 o 42.27 41.08 7.93
    5 21 1 o 1619.79 1582.08 35.67
    -5 21 1 o 1673.96 1580.08 34.35
    6 21 1 o 582.60 560.62 21.14
    -6 21 1 o 579.96 557.34 23.78
    7 21 1 o 196.84 217.36 14.53
    -7 21 1 o 237.79 211.73 18.49
    8 21 1 o 661.87 671.34 27.74
    -8 21 1 o 696.22 678.35 26.42
    9 21 1 < 17.17 13.39 9.25
    -9 21 1 < 18.49 18.07 9.25
    10 21 1 o 805.88 824.47 30.39
    -10 21 1 o 824.38 820.47 30.39
    11 21 1 < 18.49 3.77 11.89
    -11 21 1 < -1.32 2.74 9.25
    12 21 1 o 70.01 55.78 13.21
    -12 21 1 o 76.62 60.06 14.53
    0 22 1 < 15.85 7.43 7.93
    1 22 1 o 2160.26 2135.92 47.57
    -1 22 1 o 2148.37 2142.73 42.28
    2 22 1 o 79.26 81.80 11.89
    -2 22 1 o 93.79 82.12 11.89
    3 22 1 o 191.55 180.65 17.17
    -3 22 1 o 198.16 190.93 18.49
    4 22 1 < 29.06 21.40 10.57
    -4 22 1 < 19.82 18.52 7.93
    5 22 1 o 154.56 140.33 14.53
    -5 22 1 o 137.39 143.82 14.53
    6 22 1 o 42.27 42.26 7.93
    -6 22 1 < 21.14 41.10 7.93
    7 22 1 o 187.59 184.88 15.85
    -7 22 1 o 177.02 187.83 15.85
    8 22 1 < 21.14 16.22 7.93
    -8 22 1 < 27.74 15.85 9.25
    9 22 1 o 2651.84 2602.65 56.82
    -9 22 1 o 2696.77 2582.08 62.10
    10 22 1 o 35.67 27.47 11.89
    -10 22 1 o 46.24 29.42 10.57
    11 22 1 o 39.63 21.87 10.57
    -11 22 1 < 9.25 19.83 10.57
    0 23 1 < 19.82 20.84 10.57
    1 23 1 < 26.42 23.25 9.25
    -1 23 1 < 11.89 22.14 7.93
    2 23 1 o 410.85 397.45 25.10
    -2 23 1 o 406.89 386.30 26.42
    3 23 1 o 825.70 826.21 36.99
    -3 23 1 o 840.23 833.39 31.71
    4 23 1 o 278.74 223.13 22.46
    -4 23 1 o 268.17 214.48 21.14
    5 23 1 o 1208.86 1286.77 38.31
    -5 23 1 o 1288.13 1281.88 39.63
    6 23 1 o 38.31 29.44 11.89
    -6 23 1 < 22.46 25.72 11.89
    7 23 1 o 70.01 60.82 11.89
    -7 23 1 o 43.59 57.19 13.21
    8 23 1 o 332.91 361.10 23.78
    -8 23 1 o 384.43 371.88 23.78
    0 24 1 o 58.13 48.21 14.53
    1 24 1 o 167.77 186.85 21.14
    -1 24 1 o 182.30 188.43 21.14
    2 24 1 o 319.70 367.52 27.74
    -2 24 1 o 405.57 371.02 27.74
    3 24 1 o 438.59 378.15 38.31
    -3 24 1 o 398.96 384.45 30.38
    4 24 1 o 182.30 186.27 21.14
    -4 24 1 o 174.38 188.21 21.14
    5 24 1 o 126.82 106.58 18.49
    -5 24 1 o 133.43 100.51 17.17
    0 0 2 o 133193.00 136524.00 1375.04
    0 1 2 o 81.91 92.68 5.28
    1 1 2 o 27696.10 27582.20 183.42
    -1 1 2 o 27678.00 27505.50 231.27
    0 2 2 o 1978.40 1893.48 21.15
    1 2 2 o 1331.98 1274.56 13.21
    -1 2 2 o 1346.50 1333.86 37.00
    2 2 2 o 9011.72 9337.46 70.16
    -2 2 2 o 9141.21 9453.09 176.05
    0 3 2 o 260.26 282.48 6.61
    1 3 2 o 2968.83 2863.96 23.79
    -1 3 2 o 2975.43 2883.67 37.01
    2 3 2 o 23729.20 23593.70 115.48
    -2 3 2 o 23654.10 23218.90 216.38
    3 3 2 o 6130.55 6127.10 54.23
    -3 3 2 o 6107.99 6186.06 136.23
    0 4 2 o 46.24 38.70 3.96
    1 4 2 o 24676.90 24381.80 111.52
    -1 4 2 o 24682.40 24592.60 152.66
    2 4 2 o 1821.00 1841.63 15.86
    -2 4 2 o 1749.68 1737.95 25.11
    3 4 2 o 2241.46 2187.40 21.15
    -3 4 2 o 2406.60 2315.58 30.40
    4 4 2 o 2410.69 2415.91 27.75
    -4 4 2 o 2600.94 2535.53 35.68
    0 5 2 o 2646.02 2605.77 19.83
    1 5 2 o 572.07 550.23 7.93
    -1 5 2 o 605.09 583.64 10.57
    2 5 2 o 6229.37 6290.47 34.39
    -2 5 2 o 6206.91 6270.76 51.58
    3 5 2 o 10315.10 10295.60 51.62
    -3 5 2 o 10005.80 10089.80 80.73
    4 5 2 o 856.16 924.63 13.21
    -4 5 2 o 842.95 889.06 14.53
    5 5 2 o 37588.40 37871.70 283.19
    -5 5 2 o 37848.90 38078.70 283.18
    0 6 2 o 10255.30 10059.40 54.26
    1 6 2 o 6746.76 6704.95 39.68
    -1 6 2 o 6839.29 6750.39 43.65
    2 6 2 o 13952.00 14096.60 75.49
    -2 6 2 o 14151.80 14154.20 90.05
    3 6 2 o 2787.42 2756.48 23.79
    -3 6 2 o 2899.72 2834.85 29.08
    4 6 2 o 2661.79 2674.70 25.11
    -4 6 2 o 2841.48 2782.15 26.43
    5 6 2 o 655.30 650.91 11.89
    -5 6 2 o 660.58 629.15 13.21
    6 6 2 o 16471.70 16869.70 144.36
    -6 6 2 o 16472.40 16614.70 115.23
    0 7 2 o 402.94 418.58 9.25
    1 7 2 o 23338.00 23469.60 112.73
    -1 7 2 o 23280.00 23382.90 116.71
    2 7 2 o 7340.63 7151.01 44.97
    -2 7 2 o 7381.46 7284.62 55.55
    3 7 2 o 3882.24 3754.26 30.40
    -3 7 2 o 3878.27 3755.61 37.01
    4 7 2 o 1761.41 1752.45 19.82
    -4 7 2 o 1687.42 1736.05 21.14
    5 7 2 o 17.17 14.01 3.96
    -5 7 2 o 25.10 21.29 3.96
    6 7 2 o 4241.94 4288.16 43.62
    -6 7 2 o 4381.97 4428.45 33.05
    7 7 2 o 23020.20 23544.90 194.84
    -7 7 2 o 23342.90 23744.10 156.40
    0 8 2 o 36670.50 37381.90 187.37
    1 8 2 o 71.34 71.64 5.28
    -1 8 2 o 67.37 67.34 5.28
    2 8 2 o 3404.72 3334.42 27.76
    -2 8 2 o 3362.45 3284.92 33.04
    3 8 2 o 8861.15 8721.50 52.91
    -3 8 2 o 8707.99 8524.67 64.82
    4 8 2 o 126.82 115.93 6.61
    -4 8 2 o 159.85 124.73 9.25
    5 8 2 o 3415.21 3375.70 34.36
    -5 8 2 o 3469.39 3387.88 37.01
    6 8 2 o 1064.91 1071.47 19.82
    -6 8 2 o 1037.16 1060.97 17.18
    7 8 2 o 2337.61 2349.45 33.04
    -7 8 2 o 2297.99 2271.46 22.46
    8 8 2 o 18946.00 19123.10 170.83
    -8 8 2 o 18362.30 19016.10 132.43
    0 9 2 o 305.17 296.72 10.57
    1 9 2 o 1091.34 1093.56 15.85
    -1 9 2 o 1031.89 1053.89 17.18
    2 9 2 o 638.12 643.53 11.89
    -2 9 2 o 632.83 638.50 14.53
    3 9 2 < 5.28 7.41 3.96
    -3 9 2 o 14.53 10.58 3.96
    4 9 2 o 33844.70 33869.10 160.60
    -4 9 2 o 33582.80 33673.30 187.15
    5 9 2 o 203.44 210.54 10.57
    -5 9 2 o 186.27 190.03 9.25
    6 9 2 o 4343.35 4239.28 40.97
    -6 9 2 o 4430.57 4265.49 38.33
    7 9 2 o 406.90 411.30 13.21
    -7 9 2 o 405.58 419.62 11.89
    8 9 2 o 720.02 698.16 19.82
    -8 9 2 o 737.20 728.32 13.21
    9 9 2 o 753.04 721.12 26.42
    -9 9 2 o 643.40 654.74 18.50
    0 10 2 o 13785.80 13496.90 86.03
    1 10 2 o 73.98 73.21 6.61
    -1 10 2 o 81.90 68.90 6.61
    2 10 2 o 2397.16 2364.14 26.43
    -2 10 2 o 2506.81 2469.06 30.39
    3 10 2 o 12434.60 12438.20 72.78
    -3 10 2 o 12332.80 12430.50 84.69
    4 10 2 o 29.06 19.75 3.96
    -4 10 2 o 26.42 22.23 5.28
    5 10 2 o 2457.93 2483.13 26.43
    -5 10 2 o 2603.26 2568.50 27.75
    6 10 2 o 31.70 29.18 5.28
    -6 10 2 o 56.80 52.60 5.28
    7 10 2 o 2338.85 2282.05 31.71
    -7 10 2 o 2186.91 2215.40 26.43
    8 10 2 o 7151.38 7124.62 67.43
    -8 10 2 o 7195.03 7104.97 50.24
    9 10 2 o 2061.29 2146.80 34.35
    -9 10 2 o 2115.48 2110.34 25.11
    10 10 2 o 2837.14 2816.07 54.18
    -10 10 2 o 2860.90 2894.05 40.96
    0 11 2 o 59.45 36.80 6.61
    1 11 2 o 4640.94 4669.00 39.65
    -1 11 2 o 4588.08 4647.19 44.94
    2 11 2 o 7123.26 7240.96 52.89
    -2 11 2 o 7495.92 7470.59 60.82
    3 11 2 o 1742.83 1768.90 23.78
    -3 11 2 o 1823.43 1780.72 30.39
    4 11 2 o 389.72 381.90 11.89
    -4 11 2 o 410.86 377.45 13.21
    5 11 2 o 22.46 19.26 3.96
    -5 11 2 o 21.14 13.29 3.96
    6 11 2 o 2328.30 2294.23 27.75
    -6 11 2 o 2402.28 2356.15 27.75
    7 11 2 o 4602.26 4543.90 44.94
    -7 11 2 o 4641.88 4591.67 42.30
    8 11 2 o 2546.35 2600.67 33.04
    -8 11 2 o 2543.72 2577.77 31.71
    9 11 2 o 64.73 70.79 9.25
    -9 11 2 o 64.73 70.13 5.28
    10 11 2 o 3528.43 3545.73 47.57
    -10 11 2 o 3398.94 3504.74 35.68
    11 11 2 o 2866.16 2940.31 60.79
    -11 11 2 o 2842.37 2946.09 43.61
    0 12 2 o 335.55 295.36 13.21
    1 12 2 o 5654.01 5788.09 48.91
    -1 12 2 o 5738.65 5735.30 48.91
    2 12 2 o 5413.14 5430.26 46.27
    -2 12 2 o 5238.69 5367.38 48.91
    3 12 2 o 586.58 566.10 14.53
    -3 12 2 o 574.69 555.17 15.85
    4 12 2 o 1210.24 1215.87 18.50
    -4 12 2 o 1222.13 1228.07 21.14
    5 12 2 o 95.11 98.10 7.93
    -5 12 2 o 110.97 97.08 7.93
    6 12 2 o 7715.04 7844.95 55.53
    -6 12 2 o 7804.94 7861.05 60.82
    7 12 2 o 1742.76 1732.24 29.07
    -7 12 2 o 1680.67 1698.03 25.10
    8 12 2 o 138.71 124.26 9.25
    -8 12 2 o 143.99 118.31 9.25
    9 12 2 o 5078.15 5122.79 51.55
    -9 12 2 o 5226.11 5249.00 47.58
    10 12 2 o 212.69 210.89 14.53
    -10 12 2 o 203.44 198.87 9.25
    11 12 2 o 1219.46 1261.28 30.39
    -11 12 2 o 1227.38 1259.37 21.14
    12 12 2 o 4262.07 4346.78 74.01
    -12 12 2 o 4206.55 4390.28 76.65
    0 13 2 o 389.72 359.05 15.85
    1 13 2 o 2056.01 2041.79 30.39
    -1 13 2 o 2003.15 2057.03 30.39
    2 13 2 o 564.12 598.08 14.53
    -2 13 2 o 576.01 579.52 15.85
    3 13 2 o 3733.42 3644.50 38.33
    -3 13 2 o 3609.22 3582.72 40.97
    4 13 2 o 73.98 62.27 7.93
    -4 13 2 o 66.05 60.36 7.93
    5 13 2 o 14149.10 14203.80 87.32
    -5 13 2 o 14282.70 14195.80 100.55
    6 13 2 o 54.16 50.40 6.61
    -6 13 2 o 52.84 52.37 6.61
    7 13 2 o 498.05 505.54 14.53
    -7 13 2 o 498.05 498.69 14.53
    8 13 2 o 524.47 511.61 14.53
    -8 13 2 o 494.09 485.38 15.85
    9 13 2 o 174.38 168.10 10.57
    -9 13 2 o 195.51 168.21 11.89
    10 13 2 o 697.55 696.97 21.14
    -10 13 2 o 660.56 665.90 15.85
    11 13 2 o 58.13 51.10 7.93
    -11 13 2 o 55.48 54.68 7.93
    12 13 2 o 42.27 24.84 11.89
    -12 13 2 o 46.24 30.68 7.93
    13 13 2 o 7722.76 7849.88 128.23
    -13 13 2 o 7397.60 7797.97 112.36
    0 14 2 o 3917.16 3817.01 51.54
    1 14 2 o 6425.90 6423.16 64.77
    -1 14 2 o 6289.85 6271.17 70.06
    2 14 2 o 908.96 896.87 19.82
    -2 14 2 o 934.06 919.78 19.82
    3 14 2 o 186.27 167.24 10.57
    -3 14 2 o 150.60 156.51 9.25
    4 14 2 o 442.57 438.33 15.85
    -4 14 2 o 478.23 485.54 15.85
    5 14 2 o 162.49 166.59 10.57
    -5 14 2 o 141.35 154.03 9.25
    6 14 2 o 3498.02 3492.99 35.68
    -6 14 2 o 3537.65 3515.77 37.00
    7 14 2 o 659.23 637.41 15.85
    -7 14 2 o 644.70 643.77 17.17
    8 14 2 o 647.34 655.92 17.17
    -8 14 2 o 627.53 663.55 18.50
    9 14 2 o 7194.08 7374.08 68.74
    -9 14 2 o 7076.43 7374.09 71.39
    10 14 2 < 6.61 0.04 5.28
    -10 14 2 < 7.93 0.15 6.61
    11 14 2 o 332.91 316.49 18.49
    -11 14 2 o 326.30 297.68 17.17
    12 14 2 o 1056.92 1029.78 27.74
    -12 14 2 o 1008.04 1031.95 23.78
    13 14 2 o 39.63 26.84 10.57
    -13 14 2 o 34.35 32.01 6.61
    14 14 2 o 640.73 592.59 36.99
    -14 14 2 o 597.13 608.81 31.71
    0 15 2 o 43.59 30.74 7.93
    1 15 2 o 1782.39 1777.63 30.39
    -1 15 2 o 1728.22 1753.09 31.71
    2 15 2 o 4596.66 4602.56 51.54
    -2 15 2 o 4559.70 4501.94 50.22
    3 15 2 o 2740.59 2786.90 34.36
    -3 15 2 o 2770.98 2786.55 35.68
    4 15 2 o 465.02 455.50 17.17
    -4 15 2 o 474.27 474.09 15.85
    5 15 2 o 1890.74 1874.78 30.39
    -5 15 2 o 1855.07 1866.30 30.39
    6 15 2 o 992.19 989.73 21.14
    -6 15 2 o 1017.29 1002.40 23.78
    7 15 2 o 3598.42 3647.47 42.29
    -7 15 2 o 3771.53 3666.82 46.25
    8 15 2 o 1746.68 1761.70 33.03
    -8 15 2 o 1676.66 1734.40 33.03
    9 15 2 < 17.17 15.07 6.61
    -9 15 2 o 34.35 15.31 9.25
    10 15 2 o 1777.06 1753.17 35.67
    -10 15 2 o 1703.07 1769.19 39.64
    11 15 2 o 763.61 741.54 26.42
    -11 15 2 o 697.55 771.54 33.03
    12 15 2 o 71.34 66.98 11.89
    -12 15 2 o 51.52 69.08 7.93
    13 15 2 o 515.22 510.29 26.42
    -13 15 2 o 500.69 505.51 23.78
    14 15 2 o 85.87 80.25 11.89
    -14 15 2 o 75.30 75.11 14.53
    15 15 2 o 1011.98 909.46 59.45
    -15 15 2 o 992.16 901.41 55.49
    0 16 2 o 1477.12 1480.97 30.39
    1 16 2 o 214.01 212.42 14.53
    -1 16 2 o 182.31 210.20 13.21
    2 16 2 o 1859.03 1891.08 33.03
    -2 16 2 o 1872.24 1876.50 34.35
    3 16 2 o 5938.82 5930.29 58.16
    -3 16 2 o 6032.64 5980.49 63.45
    4 16 2 o 252.32 258.97 14.53
    -4 16 2 o 243.07 261.54 15.85
    5 16 2 o 1724.23 1743.04 36.99
    -5 16 2 o 1725.55 1764.36 34.35
    6 16 2 o 523.15 531.57 18.50
    -6 16 2 o 487.48 517.96 19.82
    7 16 2 o 1786.32 1770.60 31.71
    -7 16 2 o 1782.36 1763.86 39.64
    8 16 2 o 636.77 629.46 18.50
    -8 16 2 o 620.92 605.81 22.46
    9 16 2 o 149.28 143.44 13.21
    -9 16 2 o 125.50 128.82 13.21
    10 16 2 o 866.66 833.58 29.06
    -10 16 2 o 825.70 833.25 31.71
    11 16 2 o 2400.79 2341.93 47.57
    -11 16 2 o 2262.05 2345.93 47.57
    12 16 2 o 406.89 426.98 25.10
    -12 16 2 o 373.86 431.25 22.46
    13 16 2 o 100.40 74.88 13.21
    -13 16 2 o 80.58 76.69 11.89
    14 16 2 o 48.88 27.90 13.21
    -14 16 2 < 27.74 26.49 9.25
    15 16 2 o 1230.00 1210.79 40.96
    -15 16 2 o 1249.81 1222.04 44.92
    16 16 2 o 147.96 184.93 26.42
    -16 16 2 o 161.17 187.50 27.74
    0 17 2 < 5.28 1.61 6.61
    1 17 2 o 1169.23 1141.05 31.71
    -1 17 2 o 1134.88 1129.24 31.71
    2 17 2 < 13.21 10.79 6.61
    -2 17 2 < 5.28 6.82 6.61
    3 17 2 o 223.26 215.65 18.49
    -3 17 2 o 286.67 228.95 15.85
    4 17 2 o 6962.32 6945.04 79.31
    -4 17 2 o 7106.37 6998.33 76.67
    5 17 2 o 133.43 127.78 11.89
    -5 17 2 o 136.07 136.14 11.89
    6 17 2 o 1459.93 1483.55 29.07
    -6 17 2 o 1420.29 1468.22 34.35
    7 17 2 o 1222.09 1260.95 29.07
    -7 17 2 o 1286.82 1269.64 33.03
    8 17 2 o 60.77 45.14 9.25
    -8 17 2 o 40.95 38.40 9.25
    9 17 2 o 262.89 255.40 17.17
    -9 17 2 o 217.97 223.19 15.85
    10 17 2 o 517.86 516.78 25.10
    -10 17 2 o 544.29 512.45 23.78
    11 17 2 o 466.34 489.86 25.10
    -11 17 2 o 507.30 503.57 25.10
    12 17 2 o 1011.99 1020.98 34.35
    -12 17 2 o 1015.95 1010.55 33.03
    13 17 2 < 6.61 9.97 9.25
    -13 17 2 < 11.89 10.55 7.93
    14 17 2 o 1705.67 1695.94 47.56
    -14 17 2 o 1713.60 1667.78 51.53
    15 17 2 o 128.14 136.31 18.49
    -15 17 2 o 177.02 137.66 21.14
    16 17 2 < -13.21 3.52 10.57
    -16 17 2 < 2.64 3.15 10.57
    0 18 2 o 6273.14 6301.77 75.34
    1 18 2 < 26.42 9.66 9.25
    -1 18 2 < 2.64 4.43 6.61
    2 18 2 o 58.13 59.45 11.89
    -2 18 2 o 62.09 60.39 10.57
    3 18 2 o 383.11 344.82 23.78
    -3 18 2 o 388.39 349.57 21.14
    4 18 2 o 128.14 115.68 13.21
    -4 18 2 o 124.18 122.01 13.21
    5 18 2 o 178.34 156.79 17.17
    -5 18 2 o 167.77 132.29 15.85
    6 18 2 o 133.43 122.64 11.89
    -6 18 2 o 146.64 128.78 14.53
    7 18 2 < 17.17 8.30 7.93
    -7 18 2 < 21.14 9.00 9.25
    8 18 2 o 2959.84 2974.62 47.57
    -8 18 2 o 2953.24 2957.08 54.18
    9 18 2 o 177.02 160.66 14.53
    -9 18 2 o 180.98 157.85 15.85
    10 18 2 o 1803.48 1857.42 40.96
    -10 18 2 o 1803.48 1860.30 40.96
    11 18 2 o 84.55 67.97 11.89
    -11 18 2 o 104.36 74.88 13.21
    12 18 2 o 93.79 96.00 14.53
    -12 18 2 o 122.86 102.30 17.17
    13 18 2 o 142.67 150.37 17.17
    -13 18 2 o 141.35 136.96 15.85
    14 18 2 o 117.57 105.61 17.17
    -14 18 2 o 147.96 115.93 19.82
    15 18 2 o 56.80 33.84 13.21
    -15 18 2 o 52.84 32.04 15.85
    0 19 2 o 33.03 29.72 9.25
    1 19 2 o 1333.07 1303.54 34.35
    -1 19 2 o 1340.99 1290.11 40.96
    2 19 2 o 429.35 356.76 25.10
    -2 19 2 o 376.50 355.10 23.78
    3 19 2 < 26.42 21.44 10.57
    -3 19 2 < 5.28 14.61 7.93
    4 19 2 o 2106.10 2091.96 47.57
    -4 19 2 o 2091.56 2103.62 40.96
    5 19 2 o 350.08 366.71 22.46
    -5 19 2 o 364.61 369.88 19.82
    6 19 2 o 836.27 835.68 30.39
    -6 19 2 o 846.84 807.77 29.06
    7 19 2 o 873.26 830.32 29.06
    -7 19 2 o 877.22 877.75 29.06
    8 19 2 o 84.55 73.82 11.89
    -8 19 2 o 81.90 75.15 11.89
    9 19 2 o 51.52 41.31 9.25
    -9 19 2 o 39.63 37.23 9.25
    10 19 2 o 59.45 54.80 10.57
    -10 19 2 o 85.87 62.17 13.21
    11 19 2 o 603.74 661.58 27.74
    -11 19 2 o 700.18 672.12 27.74
    12 19 2 o 903.64 839.95 38.31
    -12 19 2 o 899.68 858.53 33.03
    13 19 2 o 351.40 350.26 27.74
    -13 19 2 o 343.48 347.54 23.78
    0 20 2 < 22.46 24.70 9.25
    1 20 2 o 196.84 192.83 17.17
    -1 20 2 o 207.40 189.25 18.49
    2 20 2 o 1478.41 1419.71 44.92
    -2 20 2 o 1454.62 1423.24 39.64
    3 20 2 o 1018.60 1003.79 43.60
    -3 20 2 o 1023.88 991.33 35.67
    4 20 2 o 478.23 409.07 33.03
    -4 20 2 o 512.58 427.69 25.10
    5 20 2 o 179.66 188.73 21.14
    -5 20 2 o 194.19 194.98 17.17
    6 20 2 o 1798.16 1698.76 47.56
    -6 20 2 o 1710.97 1680.03 39.64
    7 20 2 o 472.95 475.32 29.06
    -7 20 2 o 475.59 474.88 25.10
    8 20 2 o 39.63 34.51 10.57
    -8 20 2 o 29.06 38.58 9.25
    9 20 2 < 7.93 13.41 9.25
    -9 20 2 o 31.70 12.78 9.25
    10 20 2 o 216.65 240.65 18.49
    -10 20 2 o 266.85 236.42 22.46
    11 20 2 o 651.30 675.07 40.95
    -11 20 2 o 710.75 668.57 27.74
    12 20 2 o 829.66 779.41 34.35
    -12 20 2 o 797.95 780.94 31.71
    0 21 2 o 173.06 154.80 17.17
    1 21 2 < 23.78 24.96 9.25
    -1 21 2 o 30.38 24.58 9.25
    2 21 2 o 1145.43 1116.00 40.96
    -2 21 2 o 1097.87 1111.20 35.67
    3 21 2 o 515.22 532.87 29.06
    -3 21 2 o 546.93 526.62 26.42
    4 21 2 o 70.01 46.55 15.85
    -4 21 2 o 40.95 41.21 10.57
    5 21 2 o 1473.11 1438.12 47.56
    -5 21 2 o 1458.58 1415.23 35.67
    6 21 2 o 198.16 198.23 18.49
    -6 21 2 o 203.44 196.07 17.17
    7 21 2 < 11.89 5.46 9.25
    -7 21 2 < 23.78 10.66 9.25
    8 21 2 o 458.41 480.89 25.10
    -8 21 2 o 521.83 491.72 29.06
    9 21 2 < 30.38 28.19 10.57
    -9 21 2 o 62.09 27.19 11.89
    10 21 2 o 663.19 649.83 29.06
    -10 21 2 o 727.92 643.59 40.95
    0 22 2 o 206.08 154.26 19.82
    1 22 2 o 1605.25 1585.82 48.88
    -1 22 2 o 1552.40 1565.88 42.28
    2 22 2 < 1.32 14.51 9.25
    -2 22 2 < 11.89 13.42 9.25
    3 22 2 o 117.57 120.74 17.17
    -3 22 2 o 142.67 118.75 15.85
    4 22 2 o 85.87 99.05 14.53
    -4 22 2 o 100.40 106.99 15.85
    5 22 2 o 96.44 133.01 19.82
    -5 22 2 o 161.17 136.26 22.46
    6 22 2 o 72.66 66.38 14.53
    -6 22 2 o 64.73 61.98 13.21
    7 22 2 o 121.54 99.87 21.14
    -7 22 2 o 104.36 107.02 14.53
    8 22 2 o 75.30 61.82 14.53
    -8 22 2 o 93.79 61.08 13.21
    0 23 2 o 35.67 40.46 11.89
    1 23 2 < 11.89 6.11 10.57
    -1 23 2 < 17.17 7.39 10.57
    2 23 2 o 327.62 324.14 26.42
    -2 23 2 o 307.81 336.27 22.46
    3 23 2 o 468.98 442.30 33.03
    -3 23 2 o 409.53 447.67 26.42
    4 23 2 o 425.38 357.95 38.31
    -4 23 2 o 431.99 363.09 27.74
    5 23 2 o 1093.90 1080.98 42.28
    -5 23 2 o 1037.09 1085.16 36.99
    0 0 3 o 23624.80 23471.70 261.13
    0 1 3 o 44.92 36.02 3.96
    1 1 3 o 7213.74 7186.54 63.48
    -1 1 3 o 7249.37 7252.94 99.18
    0 2 3 o 191.55 160.81 7.93
    1 2 3 o 546.95 555.86 10.57
    -1 2 3 o 544.31 525.78 17.17
    2 2 3 o 10870.40 10961.70 87.32
    -2 2 3 o 10922.00 10996.50 152.15
    0 3 3 o 747.78 794.15 13.21
    1 3 3 o 274.78 255.56 9.25
    -1 3 3 o 268.18 255.98 15.85
    2 3 3 o 14649.80 14540.50 83.40
    -2 3 3 o 14727.40 14769.30 157.52
    3 3 3 o 7195.98 7100.64 74.05
    -3 3 3 o 7182.79 7064.27 167.93
    0 4 3 o 1293.51 1284.37 21.14
    1 4 3 o 17189.50 17178.40 99.31
    -1 4 3 o 17122.50 16991.80 133.74
    2 4 3 o 1507.60 1447.26 18.50
    -2 4 3 o 1604.04 1496.83 50.21
    3 4 3 o 1655.59 1599.16 19.82
    -3 4 3 o 1552.54 1552.51 48.89
    4 4 3 o 2159.15 2181.93 33.03
    -4 4 3 o 2068.00 2073.70 81.93
    0 5 3 o 1264.43 1249.36 18.50
    1 5 3 o 2657.50 2619.32 27.75
    -1 5 3 o 2646.94 2589.34 34.36
    2 5 3 o 3835.55 3851.24 34.36
    -2 5 3 o 3686.22 3805.05 62.12
    3 5 3 o 6673.12 6651.07 47.60
    -3 5 3 o 6740.43 6775.38 117.67
    4 5 3 o 2053.41 2063.48 23.78
    -4 5 3 o 2005.85 2033.12 58.14
    5 5 3 o 17637.30 17653.10 139.01
    -5 5 3 o 17742.10 17570.70 333.63
    0 6 3 o 968.44 997.57 18.50
    1 6 3 o 5804.88 5686.42 46.27
    -1 6 3 o 5767.88 5660.66 60.81
    2 6 3 o 7043.29 6912.53 50.24
    -2 6 3 o 6937.57 6854.15 72.72
    3 6 3 o 2742.10 2721.06 29.07
    -3 6 3 o 2806.83 2788.52 54.18
    4 6 3 o 2642.91 2654.43 30.39
    -4 6 3 o 2731.46 2601.13 70.04
    5 6 3 o 249.68 236.16 11.89
    -5 6 3 o 272.14 251.74 26.42
    6 6 3 o 10874.70 11151.40 129.63
    -6 6 3 o 11394.30 11315.30 248.68
    0 7 3 o 112.29 100.34 6.61
    1 7 3 o 5651.36 5619.51 43.62
    -1 7 3 o 5605.08 5625.68 50.23
    2 7 3 o 5873.58 5902.11 46.27
    -2 7 3 o 5890.80 5865.55 58.17
    3 7 3 o 1863.08 1895.92 26.43
    -3 7 3 o 1913.29 1875.41 35.68
    4 7 3 o 1063.57 1105.95 21.14
    -4 7 3 o 1108.49 1098.60 27.75
    5 7 3 o 262.89 238.54 14.53
    -5 7 3 o 227.22 237.75 17.17
    6 7 3 o 3408.21 3439.53 42.29
    -6 7 3 o 3260.26 3289.24 58.15
    7 7 3 o 5185.34 5179.87 81.95
    -7 7 3 o 5079.64 5109.04 76.66
    0 8 3 o 12225.80 12374.70 83.35
    1 8 3 o 48.88 39.66 5.28
    -1 8 3 o 48.88 43.31 5.28
    2 8 3 o 458.42 448.54 10.57
    -2 8 3 o 479.56 465.48 13.21
    3 8 3 o 5607.53 5580.75 38.34
    -3 8 3 o 5651.10 5657.85 48.91
    4 8 3 o 55.48 41.73 6.61
    -4 8 3 o 63.41 40.30 7.93
    5 8 3 o 2809.45 2881.33 38.32
    -5 8 3 o 2948.18 2952.40 42.29
    6 8 3 o 184.95 197.86 14.53
    -6 8 3 o 204.76 192.11 15.85
    7 8 3 o 1700.47 1678.15 30.39
    -7 8 3 o 1718.97 1678.47 31.71
    8 8 3 o 4838.75 4830.02 54.19
    -8 8 3 o 4892.92 4866.86 68.73
    0 9 3 o 23.78 19.57 3.96
    1 9 3 o 1019.96 1043.20 15.85
    -1 9 3 o 1082.05 1086.78 15.85
    2 9 3 o 344.80 334.51 10.57
    -2 9 3 o 344.80 340.11 11.89
    3 9 3 o 66.05 54.17 5.28
    -3 9 3 o 72.66 52.69 6.61
    4 9 3 o 16623.30 16751.10 92.65
    -4 9 3 o 16658.80 16875.10 124.41
    5 9 3 o 471.63 487.94 13.21
    -5 9 3 o 479.56 481.76 15.85
    6 9 3 o 2616.38 2590.70 29.07
    -6 9 3 o 2679.79 2662.51 37.00
    7 9 3 o 327.62 318.19 9.25
    -7 9 3 o 323.66 307.19 13.21
    8 9 3 o 686.98 663.13 14.53
    -8 9 3 o 616.96 634.33 17.17
    9 9 3 o 902.35 911.35 27.74
    -9 9 3 o 943.30 968.89 30.39
    0 10 3 o 8197.83 8207.14 62.14
    1 10 3 o 277.42 266.27 10.57
    -1 10 3 o 286.67 263.56 11.89
    2 10 3 o 1992.55 2055.31 22.46
    -2 10 3 o 1951.60 2024.68 25.11
    3 10 3 o 5703.72 5730.20 43.62
    -3 10 3 o 5612.58 5623.97 51.55
    4 10 3 o 130.78 125.14 7.93
    -4 10 3 o 129.46 127.53 9.25
    5 10 3 o 2568.77 2586.18 27.75
    -5 10 3 o 2501.39 2549.44 35.68
    6 10 3 o 321.02 323.26 11.89
    -6 10 3 o 336.87 318.31 14.53
    7 10 3 o 1391.25 1381.37 21.14
    -7 10 3 o 1445.41 1445.43 25.10
    8 10 3 o 3958.03 3972.00 37.00
    -8 10 3 o 3971.25 3972.27 43.61
    9 10 3 o 1305.35 1325.40 21.14
    -9 10 3 o 1395.18 1371.86 29.07
    10 10 3 o 3702.82 3741.62 54.18
    -10 10 3 o 3799.29 3754.04 71.36
    0 11 3 < 3.96 3.74 3.96
    1 11 3 o 3699.00 3628.70 35.68
    -1 11 3 o 3733.34 3681.65 38.32
    2 11 3 o 5794.92 5864.31 43.62
    -2 11 3 o 5846.52 5777.78 48.91
    3 11 3 o 1551.14 1555.03 19.82
    -3 11 3 o 1556.42 1564.14 23.78
    4 11 3 o 103.04 92.82 7.93
    -4 11 3 o 95.11 80.56 7.93
    5 11 3 o 158.53 157.14 9.25
    -5 11 3 o 183.63 155.96 11.89
    6 11 3 o 2991.66 2891.73 33.04
    -6 11 3 o 2915.03 2857.89 35.68
    7 11 3 o 4871.63 4934.01 42.29
    -7 11 3 o 4751.39 4874.89 50.22
    8 11 3 o 1819.36 1807.56 27.75
    -8 11 3 o 1796.91 1761.64 33.03
    9 11 3 o 48.88 35.93 6.61
    -9 11 3 o 47.56 39.06 6.61
    10 11 3 o 1869.57 1832.89 26.42
    -10 11 3 o 1939.59 1860.91 35.67
    11 11 3 o 1758.56 1781.32 36.99
    -11 11 3 o 1804.81 1753.40 50.21
    0 12 3 o 1052.98 1104.27 21.14
    1 12 3 o 3346.00 3351.33 34.36
    -1 12 3 o 3416.02 3402.87 38.32
    2 12 3 o 3412.08 3415.12 37.00
    -2 12 3 o 3433.22 3432.63 39.64
    3 12 3 o 126.82 99.94 9.25
    -3 12 3 o 138.71 118.11 9.25
    4 12 3 o 1306.67 1340.95 23.78
    -4 12 3 o 1318.56 1300.86 23.78
    5 12 3 o 188.91 195.86 10.57
    -5 12 3 o 192.87 196.22 11.89
    6 12 3 o 4805.48 4778.66 47.58
    -6 12 3 o 4764.50 4795.39 46.26
    7 12 3 o 945.94 942.67 18.50
    -7 12 3 o 940.66 941.80 22.46
    8 12 3 o 214.01 203.30 11.89
    -8 12 3 o 211.37 210.03 13.21
    9 12 3 o 2753.69 2754.06 35.68
    -9 12 3 o 2657.25 2692.64 38.32
    10 12 3 o 89.83 84.86 7.93
    -10 12 3 o 109.65 91.00 11.89
    11 12 3 o 351.40 349.16 15.85
    -11 12 3 o 343.48 359.33 22.46
    12 12 3 o 1728.16 1764.01 55.49
    -12 12 3 o 1791.58 1723.37 64.74
    0 13 3 o 947.26 944.97 19.82
    1 13 3 o 945.94 951.76 21.14
    -1 13 3 o 953.87 940.24 21.14
    2 13 3 o 519.19 514.26 19.82
    -2 13 3 o 560.14 530.02 18.50
    3 13 3 o 2579.29 2538.32 34.36
    -3 13 3 o 2540.96 2564.46 33.03
    4 13 3 o 30.38 28.14 6.61
    -4 13 3 o 39.63 28.73 6.61
    5 13 3 o 8966.85 8986.44 75.36
    -5 13 3 o 8847.83 9020.55 68.75
    6 13 3 o 295.92 293.41 13.21
    -6 13 3 o 313.09 298.92 14.53
    7 13 3 o 110.97 122.56 9.25
    -7 13 3 o 121.54 121.99 10.57
    8 13 3 o 359.33 345.48 13.21
    -8 13 3 o 368.58 358.88 15.85
    9 13 3 o 206.08 179.06 11.89
    -9 13 3 o 195.51 170.31 13.21
    10 13 3 o 295.92 280.10 14.53
    -10 13 3 o 315.73 292.49 18.49
    11 13 3 o 27.74 20.50 6.61
    -11 13 3 < 22.46 17.53 9.25
    12 13 3 o 60.77 51.79 9.25
    -12 13 3 o 67.37 48.93 13.21
    13 13 3 o 3963.06 3939.94 70.04
    -13 13 3 o 4150.69 4003.56 105.72
    0 14 3 o 350.08 365.37 14.53
    1 14 3 o 4888.75 4865.36 59.47
    -1 14 3 o 4897.97 4931.85 52.87
    2 14 3 o 824.38 820.43 22.46
    -2 14 3 o 799.28 803.14 19.82
    3 14 3 o 133.43 114.95 10.57
    -3 14 3 o 117.57 122.26 10.57
    4 14 3 o 813.81 842.67 21.14
    -4 14 3 o 805.89 802.41 22.46
    5 14 3 o 301.20 271.55 14.53
    -5 14 3 o 269.50 261.90 14.53
    6 14 3 o 1012.00 989.11 23.78
    -6 14 3 o 969.72 975.47 22.46
    7 14 3 o 627.52 632.74 18.50
    -7 14 3 o 651.30 625.55 18.50
    8 14 3 o 186.27 175.07 13.21
    -8 14 3 o 173.06 173.48 11.89
    9 14 3 o 5055.12 5031.44 52.86
    -9 14 3 o 5040.58 5047.79 71.37
    10 14 3 o 33.03 36.54 6.61
    -10 14 3 < 17.17 35.93 7.93
    11 14 3 o 155.88 148.41 11.89
    -11 14 3 o 162.49 153.17 19.82
    12 14 3 o 1015.95 1027.39 25.10
    -12 14 3 o 951.22 1018.92 35.67
    13 14 3 o 34.35 36.58 7.93
    -13 14 3 o 54.16 32.22 11.89
    14 14 3 o 141.35 184.91 19.82
    -14 14 3 o 212.69 168.68 27.74
    0 15 3 o 133.43 99.72 14.53
    1 15 3 o 635.45 605.49 27.74
    -1 15 3 o 605.06 629.05 18.50
    2 15 3 o 2706.13 2652.36 54.18
    -2 15 3 o 2733.86 2718.38 39.64
    3 15 3 o 1042.39 1015.80 27.74
    -3 15 3 o 1023.89 1021.82 25.10
    4 15 3 o 309.13 298.95 15.85
    -4 15 3 o 321.02 295.39 15.85
    5 15 3 o 675.09 660.45 21.14
    -5 15 3 o 657.91 662.91 21.14
    6 15 3 o 632.81 652.96 21.14
    -6 15 3 o 676.41 672.22 19.82
    7 15 3 o 815.13 755.30 26.42
    -7 15 3 o 749.07 745.55 21.14
    8 15 3 o 1429.53 1435.41 31.71
    -8 15 3 o 1445.38 1464.89 34.35
    9 15 3 < 7.93 1.96 5.28
    -9 15 3 < 17.17 2.52 7.93
    10 15 3 o 1363.45 1397.86 29.07
    -10 15 3 o 1393.85 1362.72 46.24
    11 15 3 o 934.04 978.87 26.42
    -11 15 3 o 949.90 956.42 34.35
    12 15 3 o 91.15 94.46 11.89
    -12 15 3 o 95.11 92.68 14.53
    13 15 3 o 251.00 275.36 17.17
    -13 15 3 o 278.74 279.47 29.06
    14 15 3 < 7.93 13.65 10.57
    -14 15 3 < 7.93 16.74 10.57
    15 15 3 o 565.42 544.93 56.81
    -15 15 3 o 558.82 545.45 46.24
    0 16 3 o 552.22 561.73 25.10
    1 16 3 o 43.59 46.74 9.25
    -1 16 3 o 47.56 46.94 9.25
    2 16 3 o 790.03 780.87 26.42
    -2 16 3 o 786.07 801.37 23.78
    3 16 3 o 2679.65 2597.13 52.85
    -3 16 3 o 2600.37 2610.38 43.60
    4 16 3 o 36.99 27.70 7.93
    -4 16 3 o 35.67 27.63 6.61
    5 16 3 o 821.73 791.06 27.74
    -5 16 3 o 812.49 768.34 21.14
    6 16 3 o 445.20 458.84 19.82
    -6 16 3 o 429.35 463.53 18.50
    7 16 3 o 1126.94 1151.44 27.74
    -7 16 3 o 1116.38 1142.74 30.39
    8 16 3 o 624.88 621.01 21.14
    -8 16 3 o 638.09 634.33 23.78
    9 16 3 o 77.94 80.68 10.57
    -9 16 3 o 105.68 89.31 13.21
    10 16 3 o 553.53 519.68 26.42
    -10 16 3 o 542.97 531.83 26.42
    11 16 3 o 1119.01 1101.34 33.03
    -11 16 3 o 1116.37 1104.54 42.28
    12 16 3 o 256.28 242.29 22.46
    -12 16 3 o 244.40 243.57 22.46
    13 16 3 o 118.89 123.54 17.17
    -13 16 3 o 153.24 127.39 19.82
    14 16 3 < 25.10 27.21 11.89
    -14 16 3 < 34.35 27.50 13.21
    0 17 3 o 56.80 49.28 10.57
    1 17 3 o 1039.74 1045.38 34.35
    -1 17 3 o 1067.49 1041.49 31.71
    2 17 3 o 66.05 72.37 10.57
    -2 17 3 o 67.37 70.53 10.57
    3 17 3 o 203.44 205.26 19.82
    -3 17 3 o 236.47 198.77 15.85
    4 17 3 o 3312.72 3354.43 56.82
    -4 17 3 o 3218.93 3257.35 51.53
    5 17 3 o 29.06 24.36 7.93
    -5 17 3 < 11.89 17.74 6.61
    6 17 3 o 558.82 568.98 22.46
    -6 17 3 o 583.92 583.93 22.46
    7 17 3 o 759.64 735.01 26.42
    -7 17 3 o 743.78 732.02 26.42
    8 17 3 o 117.57 110.57 13.21
    -8 17 3 o 132.10 125.28 13.21
    9 17 3 o 270.82 257.34 19.82
    -9 17 3 o 277.42 274.35 18.49
    10 17 3 o 140.03 131.80 15.85
    -10 17 3 o 140.03 135.41 17.17
    11 17 3 o 557.50 549.48 30.38
    -11 17 3 o 505.98 541.90 27.74
    12 17 3 o 669.80 667.81 47.56
    -12 17 3 o 723.96 678.82 35.67
    13 17 3 o 40.95 51.40 11.89
    -13 17 3 o 42.27 51.07 11.89
    0 18 3 o 5121.16 5136.46 74.01
    1 18 3 o 174.38 172.16 17.17
    -1 18 3 o 199.48 173.07 19.82
    2 18 3 o 206.08 213.53 18.49
    -2 18 3 o 186.27 212.18 15.85
    3 18 3 o 268.17 222.90 22.46
    -3 18 3 o 241.75 232.53 17.17
    4 18 3 o 83.23 75.57 13.21
    -4 18 3 o 92.47 72.63 13.21
    5 18 3 o 294.60 260.29 22.46
    -5 18 3 o 309.13 273.45 22.46
    6 18 3 o 412.17 350.46 26.42
    -6 18 3 o 344.80 339.67 21.14
    7 18 3 o 44.92 14.06 10.57
    -7 18 3 < 19.82 12.44 7.93
    8 18 3 o 2335.99 2229.67 47.57
    -8 18 3 o 2258.04 2230.64 46.24
    9 18 3 o 195.51 169.04 17.17
    -9 18 3 o 166.45 166.21 15.85
    10 18 3 o 1014.64 1167.79 40.96
    -10 18 3 o 1165.25 1164.94 42.28
    11 18 3 < 36.99 43.49 13.21
    -11 18 3 o 59.45 42.07 14.53
    0 19 3 o 44.92 41.26 10.57
    1 19 3 o 1104.47 1048.83 34.35
    -1 19 3 o 1089.94 1053.16 34.35
    2 19 3 o 375.18 374.34 26.42
    -2 19 3 o 393.68 384.77 25.10
    3 19 3 o 196.84 151.00 21.14
    -3 19 3 o 147.96 155.65 17.17
    4 19 3 o 730.57 806.82 29.06
    -4 19 3 o 722.65 787.83 29.06
    5 19 3 o 188.91 164.18 19.82
    -5 19 3 o 166.45 159.75 17.17
    6 19 3 o 734.53 676.68 31.71
    -6 19 3 o 693.58 719.28 26.42
    7 19 3 o 1306.63 1319.84 38.31
    -7 19 3 o 1306.63 1303.78 35.67
    8 19 3 o 64.73 63.41 13.21
    -8 19 3 o 79.26 63.92 14.53
    9 19 3 o 62.09 55.44 18.49
    -9 19 3 o 66.05 59.91 13.21
    10 19 3 o 60.77 40.50 15.85
    -10 19 3 o 40.95 32.76 11.89
    0 20 3 < 11.89 6.28 9.25
    1 20 3 o 126.82 114.87 17.17
    -1 20 3 o 130.78 110.32 15.85
    2 20 3 o 1050.30 992.77 44.92
    -2 20 3 o 1074.08 991.56 35.67
    3 20 3 o 595.81 561.77 35.67
    -3 20 3 o 636.76 575.20 27.74
    4 20 3 o 129.46 112.05 21.14
    -4 20 3 o 116.25 104.38 15.85
    5 20 3 o 97.76 110.13 15.85
    -5 20 3 o 133.43 115.30 21.14
    6 20 3 o 1000.09 953.54 39.63
    -6 20 3 o 936.68 966.58 40.95
    7 20 3 o 303.84 327.11 27.74
    -7 20 3 o 303.84 317.95 23.78
    8 20 3 < 42.27 59.79 14.53
    -8 20 3 o 47.56 59.35 11.89
    0 21 3 o 38.31 36.58 11.89
    1 21 3 < 13.21 7.41 15.85
    -1 21 3 < 9.25 7.12 10.57
    2 21 3 o 934.04 939.18 46.24
    -2 21 3 o 928.75 951.51 39.63
    3 21 3 o 328.95 356.12 31.71
    -3 21 3 o 385.75 362.43 26.42
    4 21 3 o 50.20 40.95 15.85
    -4 21 3 o 39.63 47.08 11.89
    0 0 4 o 23657.90 23696.30 182.76
    0 1 4 o 48.88 40.12 5.28
    1 1 4 o 5005.38 5037.96 38.33
    -1 1 4 o 5018.60 5033.64 54.19
    0 2 4 o 190.23 183.30 9.25
    1 2 4 o 445.21 456.17 9.25
    -1 2 4 o 454.45 472.60 13.21
    2 2 4 o 3014.19 3047.81 37.00
    -2 2 4 o 2989.11 2953.18 55.50
    0 3 4 o 484.84 468.42 14.53
    1 3 4 o 371.22 351.93 13.21
    -1 3 4 o 356.69 344.79 13.21
    2 3 4 o 6095.02 6086.19 48.91
    -2 3 4 o 5952.33 5978.67 62.13
    3 3 4 o 2303.09 2241.00 38.32
    -3 3 4 o 2271.37 2275.98 48.89
    0 4 4 o 133.43 110.27 9.25
    1 4 4 o 6996.01 7061.28 60.81
    -1 4 4 o 7153.26 7155.75 70.07
    2 4 4 o 537.69 544.79 13.21
    -2 4 4 o 552.22 528.89 18.50
    3 4 4 o 875.92 870.04 15.85
    -3 4 4 o 867.99 886.62 23.78
    4 4 4 o 1335.74 1325.42 29.07
    -4 4 4 o 1368.77 1368.18 50.21
    0 5 4 o 1411.07 1458.52 25.10
    1 5 4 o 521.83 488.41 15.85
    -1 5 4 o 545.61 507.11 17.17
    2 5 4 o 1526.02 1507.84 23.78
    -2 5 4 o 1600.01 1533.70 35.67
    3 5 4 o 2661.25 2659.10 30.39
    -3 5 4 o 2678.43 2647.31 47.57
    4 5 4 o 459.74 447.41 13.21
    -4 5 4 o 494.09 483.04 33.03
    5 5 4 o 8047.40 8114.00 89.90
    -5 5 4 o 7806.83 8069.26 203.60
    0 6 4 o 1523.38 1544.43 27.75
    1 6 4 o 1845.81 1853.84 29.07
    -1 6 4 o 1806.18 1841.44 30.39
    2 6 4 o 2991.72 3066.19 34.36
    -2 6 4 o 3088.18 3088.49 46.25
    3 6 4 o 1158.67 1189.24 23.78
    -3 6 4 o 1097.90 1120.10 30.39
    4 6 4 o 1174.53 1166.62 19.82
    -4 6 4 o 1183.77 1192.93 31.71
    5 6 4 o 219.29 220.34 11.89
    -5 6 4 o 248.36 205.49 29.06
    6 6 4 o 5010.33 4960.79 64.76
    -6 6 4 o 4911.23 4907.56 157.28
    0 7 4 < -2.64 1.50 5.28
    1 7 4 o 4867.65 4859.93 52.87
    -1 7 4 o 4755.30 4865.03 54.19
    2 7 4 o 1997.79 2031.79 27.75
    -2 7 4 o 2021.57 2066.96 37.00
    3 7 4 o 1120.35 1094.78 22.46
    -3 7 4 o 1153.38 1102.51 29.07
    4 7 4 o 344.80 371.12 13.21
    -4 7 4 o 388.40 397.33 21.14
    5 7 4 o 64.73 45.95 7.93
    -5 7 4 o 92.47 52.37 17.17
    6 7 4 o 1703.09 1714.59 33.03
    -6 7 4 o 1662.12 1787.51 84.56
    7 7 4 o 5690.01 5749.39 91.20
    0 8 4 o 8266.97 8363.08 70.07
    1 8 4 o 132.10 128.05 11.89
    -1 8 4 o 105.68 121.80 9.25
    2 8 4 o 632.81 622.12 18.50
    -2 8 4 o 611.67 620.74 17.17
    3 8 4 o 3138.36 3140.18 38.32
    -3 8 4 o 3049.83 3110.22 44.93
    4 8 4 < 11.89 15.47 5.28
    -4 8 4 < 19.82 11.38 6.61
    5 8 4 o 1244.54 1224.27 23.78
    -5 8 4 o 1207.56 1174.85 35.67
    6 8 4 o 305.17 281.37 17.17
    -6 8 4 o 295.92 285.03 31.71
    7 8 4 o 734.54 710.54 23.78
    -7 8 4 o 722.65 724.74 43.60
    8 8 4 o 3540.12 3457.88 71.36
    -8 8 4 o 3459.50 3495.86 103.07
    0 9 4 o 116.25 106.37 11.89
    1 9 4 o 690.94 689.73 22.46
    -1 9 4 o 723.97 677.22 22.46
    2 9 4 o 241.75 201.48 14.53
    -2 9 4 o 208.73 201.68 11.89
    3 9 4 < 9.25 8.01 5.28
    -3 9 4 < 17.17 5.76 6.61
    4 9 4 o 9012.74 8919.55 100.48
    -4 9 4 o 8855.45 8871.69 89.90
    5 9 4 o 92.47 77.24 9.25
    -5 9 4 o 109.65 89.63 19.82
    6 9 4 o 1087.30 1080.53 27.74
    -6 9 4 o 1046.35 1020.72 39.63
    7 9 4 o 171.74 167.29 13.21
    -7 9 4 o 170.41 164.59 19.82
    8 9 4 o 322.34 294.80 17.17
    -8 9 4 o 281.39 306.12 21.14
    9 9 4 o 759.64 766.31 34.35
    -9 9 4 o 739.82 744.21 47.56
    0 10 4 o 3825.69 3792.34 55.50
    1 10 4 o 72.66 64.02 10.57
    -1 10 4 o 55.48 71.32 9.25
    2 10 4 o 759.64 713.39 21.14
    -2 10 4 o 737.18 699.81 27.74
    3 10 4 o 3660.48 3696.21 51.54
    -3 10 4 o 3801.86 3733.38 55.50
    4 10 4 o 30.38 25.39 6.61
    -4 10 4 o 31.70 23.97 6.61
    5 10 4 o 994.82 1011.17 26.42
    -5 10 4 o 1025.21 1025.73 35.67
    6 10 4 o 79.26 48.45 13.21
    -6 10 4 o 43.59 46.10 11.89
    7 10 4 o 784.74 751.15 21.14
    -7 10 4 o 787.38 732.71 34.35
    8 10 4 o 1977.91 1969.65 38.32
    -8 10 4 o 1980.55 1959.74 54.17
    9 10 4 o 709.43 693.54 23.78
    -9 10 4 o 694.90 675.35 33.03
    10 10 4 o 1150.72 1097.58 43.60
    -10 10 4 o 1096.55 1081.30 59.45
    0 11 4 o 89.83 56.74 13.21
    1 11 4 o 1487.67 1504.60 34.35
    -1 11 4 o 1416.33 1454.99 34.35
    2 11 4 o 2465.60 2539.14 39.64
    -2 11 4 o 2573.94 2593.76 46.25
    3 11 4 o 568.07 584.90 21.14
    -3 11 4 o 601.10 593.04 22.46
    4 11 4 o 104.36 90.48 10.57
    -4 11 4 o 95.11 92.12 9.25
    5 11 4 o 59.45 54.68 9.25
    -5 11 4 o 63.41 62.68 13.21
    6 11 4 o 804.56 832.54 29.06
    -6 11 4 o 812.49 848.46 60.77
    7 11 4 o 1782.34 1825.18 33.03
    -7 11 4 o 1786.31 1840.54 51.53
    8 11 4 o 935.36 914.24 23.78
    -8 11 4 o 969.71 931.32 38.31
    9 11 4 o 58.13 55.84 11.89
    -9 11 4 o 55.48 54.53 14.53
    10 11 4 o 1108.44 1159.37 31.71
    -10 11 4 o 1134.87 1129.70 43.60
    11 11 4 o 902.33 923.92 40.96
    -11 11 4 o 916.86 946.31 56.81
    0 12 4 o 322.34 287.74 22.46
    1 12 4 o 1487.67 1557.13 35.67
    -1 12 4 o 1525.99 1529.46 39.64
    2 12 4 o 1399.14 1403.16 34.35
    -2 12 4 o 1397.82 1412.79 38.31
    3 12 4 o 161.17 138.53 17.17
    -3 12 4 o 149.28 132.21 18.49
    4 12 4 o 717.36 725.37 30.39
    -4 12 4 o 762.28 734.14 21.14
    5 12 4 < 6.61 2.89 7.93
    -5 12 4 < 33.03 2.45 11.89
    6 12 4 o 2292.42 2259.37 43.60
    -6 12 4 o 2277.88 2253.62 50.21
    7 12 4 o 488.80 524.00 19.82
    -7 12 4 o 553.53 538.63 26.42
    8 12 4 < 2.64 3.97 6.61
    -8 12 4 < 13.21 2.09 7.93
    9 12 4 o 1300.04 1352.04 29.07
    -9 12 4 o 1425.55 1396.26 48.88
    10 12 4 < 14.53 25.14 9.25
    -10 12 4 < 26.42 24.63 10.57
    11 12 4 o 421.42 371.16 27.74
    -11 12 4 o 396.32 360.00 27.74
    12 12 4 o 1207.54 1295.31 63.42
    -12 12 4 o 1259.07 1306.58 67.38
    0 13 4 o 587.89 572.33 27.74
    1 13 4 o 544.29 546.51 29.06
    -1 13 4 o 525.79 557.28 25.10
    2 13 4 o 158.52 147.99 17.17
    -2 13 4 o 134.75 138.59 14.53
    3 13 4 o 1173.19 1187.26 44.92
    -3 13 4 o 1208.86 1179.67 42.28
    4 13 4 < 23.78 25.62 10.57
    -4 13 4 < 25.10 26.42 9.25
    5 13 4 o 3930.02 3934.31 60.79
    -5 13 4 o 3846.77 3931.08 47.57
    6 13 4 o 30.38 27.95 7.93
    -6 13 4 o 34.35 31.20 9.25
    7 13 4 o 134.75 111.96 15.85
    -7 13 4 o 124.18 111.50 14.53
    8 13 4 o 599.77 583.39 23.78
    -8 13 4 o 513.90 567.19 22.46
    9 13 4 o 72.66 56.04 11.89
    -9 13 4 o 54.16 61.88 13.21
    10 13 4 o 315.73 296.91 19.82
    -10 13 4 o 350.08 298.80 27.74
    11 13 4 < 9.25 25.54 9.25
    -11 13 4 o 46.24 26.98 14.53
    12 13 4 < 2.64 13.94 10.57
    -12 13 4 < 31.70 15.04 14.53
    13 13 4 o 2357.13 2307.16 91.17
    -13 13 4 o 2269.93 2277.43 97.77
    0 14 4 o 854.76 828.84 31.71
    1 14 4 o 1951.47 1977.93 47.56
    -1 14 4 o 1999.04 1952.98 55.49
    2 14 4 o 257.61 292.64 30.38
    -2 14 4 o 285.35 290.99 21.14
    3 14 4 o 62.09 56.83 14.53
    -3 14 4 o 55.48 53.66 10.57
    4 14 4 o 591.85 516.59 31.71
    -4 14 4 o 525.79 532.71 23.78
    5 14 4 o 59.45 78.12 13.21
    -5 14 4 o 73.98 81.14 11.89
    6 14 4 o 978.96 996.74 33.03
    -6 14 4 o 998.78 999.46 26.42
    7 14 4 o 258.93 255.96 21.14
    -7 14 4 o 265.53 253.47 19.82
    8 14 4 o 244.39 216.16 21.14
    -8 14 4 o 208.73 214.20 17.17
    9 14 4 o 2049.26 2127.88 48.89
    -9 14 4 o 2006.98 2128.89 44.92
    10 14 4 < 3.96 6.23 7.93
    -10 14 4 < 17.17 7.50 9.25
    11 14 4 o 88.51 66.01 14.53
    -11 14 4 o 87.19 64.93 14.53
    12 14 4 o 441.24 432.30 31.71
    -12 14 4 o 487.48 441.90 31.71
    0 15 4 o 47.56 39.13 14.53
    1 15 4 o 437.27 416.46 38.31
    -1 15 4 o 450.49 412.58 30.38
    2 15 4 o 1634.32 1617.78 54.17
    -2 15 4 o 1499.56 1570.80 48.88
    3 15 4 o 696.22 724.63 44.92
    -3 15 4 o 729.25 712.98 29.06
    4 15 4 o 260.25 247.98 26.42
    -4 15 4 o 236.47 244.74 19.82
    5 15 4 o 376.51 431.57 29.06
    -5 15 4 o 434.63 429.18 19.82
    6 15 4 o 293.27 291.23 22.46
    -6 15 4 o 264.21 270.84 22.46
    7 15 4 o 867.97 794.13 40.95
    -7 15 4 o 821.73 796.65 29.06
    8 15 4 o 697.54 714.39 34.35
    -8 15 4 o 640.73 701.63 26.42
    9 15 4 < 29.06 5.85 13.21
    -9 15 4 < 31.70 5.56 11.89
    10 15 4 o 718.68 673.86 40.95
    -10 15 4 o 696.22 694.75 33.03
    0 16 4 o 322.34 326.43 29.06
    1 16 4 o 50.20 28.81 13.21
    -1 16 4 < 10.57 28.99 9.25
    2 16 4 o 655.26 628.68 44.92
    -2 16 4 o 587.89 624.38 27.74
    3 16 4 o 1783.65 1827.45 72.67
    -3 16 4 o 1782.33 1821.08 44.92
    4 16 4 o 97.76 89.69 17.17
    -4 16 4 o 89.83 89.16 13.21
    5 16 4 o 593.17 621.99 38.31
    -5 16 4 o 727.92 645.68 30.39
    6 16 4 o 398.96 336.82 33.03
    -6 16 4 o 311.77 337.90 23.78
    7 16 4 o 550.89 540.95 30.38
    -7 16 4 o 564.10 532.15 25.10
    8 16 4 o 212.69 213.83 27.74
    -8 16 4 o 260.25 212.73 21.14
    9 16 4 o 83.23 57.80 17.17
    -9 16 4 o 63.41 53.02 13.21
    0 17 4 < -1.32 1.26 11.89
    1 17 4 o 528.43 560.86 34.35
    -1 17 4 o 548.25 559.86 35.67
    2 17 4 < 35.67 41.43 19.82
    -2 17 4 < 19.82 41.51 10.57
    3 17 4 < 7.93 43.84 15.85
    -3 17 4 o 59.45 44.19 13.21
    4 17 4 o 2129.85 2020.58 83.24
    -4 17 4 o 2095.48 2092.48 46.24
    5 17 4 o 71.34 30.92 21.14
    -5 17 4 < 14.53 32.09 10.57
    6 17 4 o 413.49 373.33 35.67
    -6 17 4 o 371.22 372.85 31.71
    7 17 4 o 393.68 389.05 33.03
    -7 17 4 o 442.56 393.60 44.92
    0 18 4 o 2063.79 2147.66 80.60
    1 18 4 < 10.57 14.45 17.17
    -1 18 4 < 2.64 13.48 14.53
    2 18 4 < 31.70 10.85 21.14
    -2 18 4 < -5.28 12.44 14.53
    3 18 4 o 143.99 144.75 29.06
    -3 18 4 o 107.00 135.49 22.46
    4 18 4 o 64.73 53.17 19.82
    -4 18 4 o 52.84 55.30 13.21
    0 0 5 o 6616.58 6217.87 210.15
    0 1 5 o 70.01 62.41 13.21
    1 1 5 o 1762.53 1827.49 60.78
    -1 1 5 o 1825.94 1840.88 62.10
    0 2 5 o 17.17 15.90 5.28
    1 2 5 o 146.64 137.48 13.21
    -1 2 5 o 132.10 131.74 7.93
    2 2 5 o 1791.58 1742.21 77.95
    -2 2 5 o 1781.01 1758.23 31.71
    0 3 5 o 451.81 466.51 13.21
    1 3 5 o 59.45 54.29 7.93
    -1 3 5 o 62.09 53.21 6.61
    2 3 5 o 2567.33 2560.71 33.03
    -2 3 5 o 2616.20 2617.74 30.39
    3 3 5 o 1194.33 1170.41 58.13
    -3 3 5 o 1148.09 1154.65 27.74
    0 4 5 o 235.15 220.88 11.89
    1 4 5 o 3004.75 2926.96 38.32
    -1 4 5 o 2884.51 2883.52 39.64
    2 4 5 o 244.40 222.48 14.53
    -2 4 5 o 258.93 227.35 11.89
    3 4 5 o 502.01 499.96 15.85
    -3 4 5 o 458.42 483.06 14.53
    4 4 5 o 1021.25 1065.10 22.46
    -4 4 5 o 1022.57 1076.59 34.35
    0 5 5 o 786.06 763.43 18.50
    1 5 5 o 364.61 366.34 15.85
    -1 5 5 o 354.05 358.35 13.21
    2 5 5 o 612.99 585.13 22.46
    -2 5 5 o 552.22 587.94 15.85
    3 5 5 o 1281.53 1264.51 25.10
    -3 5 5 o 1256.43 1272.04 26.42
    4 5 5 o 307.81 293.07 13.21
    -4 5 5 o 310.45 283.95 17.17
    5 5 5 o 3776.66 3731.38 66.07
    -5 5 5 o 3722.48 3735.94 70.04
    0 6 5 o 525.79 535.03 19.82
    1 6 5 o 1082.01 1044.23 30.39
    -1 6 5 o 1004.07 1034.22 25.10
    2 6 5 o 1485.02 1482.64 29.07
    -2 6 5 o 1465.20 1465.52 29.07
    3 6 5 o 461.05 427.22 15.85
    -3 6 5 o 455.77 441.88 17.17
    4 6 5 o 575.99 560.79 14.53
    -4 6 5 o 532.40 553.09 18.50
    5 6 5 o 44.92 45.88 5.28
    -5 6 5 o 55.48 50.88 10.57
    6 6 5 o 1725.50 1697.48 39.64
    -6 6 5 o 1766.46 1712.22 48.88
    0 7 5 < 5.28 12.20 6.61
    1 7 5 o 1378.00 1462.92 29.07
    -1 7 5 o 1455.95 1459.77 30.39
    2 7 5 o 1166.58 1193.43 25.10
    -2 7 5 o 1113.74 1167.10 36.99
    3 7 5 o 301.20 280.09 21.14
    -3 7 5 o 306.48 285.12 18.49
    4 7 5 o 200.80 201.59 11.89
    -4 7 5 o 190.23 192.58 15.85
    5 7 5 o 114.93 117.15 10.57
    -5 7 5 o 110.97 114.86 11.89
    6 7 5 o 784.74 744.59 25.10
    -6 7 5 o 760.96 719.24 25.10
    7 7 5 o 1643.56 1539.16 42.28
    -7 7 5 o 1504.84 1526.73 54.17
    0 8 5 o 2489.32 2504.06 47.57
    1 8 5 < 10.57 15.80 9.25
    -1 8 5 < 18.49 19.61 6.61
    2 8 5 o 221.94 199.21 17.17
    -2 8 5 o 191.55 197.44 13.21
    3 8 5 o 1249.83 1306.01 34.35
    -3 8 5 o 1256.43 1328.25 31.71
    4 8 5 o 56.80 59.28 7.93
    -4 8 5 o 46.24 57.75 9.25
    5 8 5 o 833.62 827.39 26.42
    -5 8 5 o 783.42 844.57 25.10
    6 8 5 o 100.40 98.41 10.57
    -6 8 5 o 118.89 97.04 13.21
    7 8 5 o 314.41 309.80 18.49
    -7 8 5 o 305.17 308.48 17.17
    8 8 5 o 1403.08 1316.28 71.34
    -8 8 5 o 1326.45 1319.04 42.28
    0 9 5 < 18.49 9.50 9.25
    1 9 5 o 428.03 441.27 23.78
    -1 9 5 o 400.29 446.33 26.42
    2 9 5 o 81.90 75.35 13.21
    -2 9 5 o 66.05 71.05 9.25
    3 9 5 < 9.25 19.25 9.25
    -3 9 5 < -5.28 21.04 7.93
    4 9 5 o 3167.35 3320.10 56.82
    -4 9 5 o 3414.44 3362.41 55.50
    5 9 5 o 88.51 76.35 11.89
    -5 9 5 o 80.58 73.84 13.21
    6 9 5 o 414.82 438.01 22.46
    -6 9 5 o 421.42 447.72 22.46
    7 9 5 o 81.90 86.81 11.89
    -7 9 5 o 92.47 88.27 11.89
    8 9 5 o 301.20 234.50 29.06
    -8 9 5 o 217.97 225.95 17.17
    9 9 5 o 450.49 426.67 44.92
    -9 9 5 o 475.59 438.97 33.03
    0 10 5 o 1368.73 1364.06 36.99
    1 10 5 o 75.30 87.16 11.89
    -1 10 5 o 64.73 85.49 14.53
    2 10 5 o 446.52 500.95 23.78
    -2 10 5 o 474.27 506.55 30.38
    3 10 5 o 1282.85 1337.75 38.31
    -3 10 5 o 1358.16 1327.85 73.99
    4 10 5 o 77.94 50.43 15.85
    -4 10 5 o 63.41 49.58 10.57
    5 10 5 o 574.67 602.97 33.03
    -5 10 5 o 550.90 591.25 21.14
    6 10 5 < 23.78 60.97 10.57
    -6 10 5 o 79.26 60.94 11.89
    7 10 5 o 245.72 266.89 26.42
    -7 10 5 o 272.14 275.38 21.14
    8 10 5 o 697.54 748.19 39.63
    -8 10 5 o 702.83 752.43 31.71
    9 10 5 o 270.82 264.41 29.06
    -9 10 5 o 313.09 272.21 23.78
    0 11 5 < 3.96 0.34 10.57
    1 11 5 o 628.85 791.92 31.71
    -1 11 5 o 807.20 802.25 43.60
    2 11 5 o 1068.80 1105.20 36.99
    -2 11 5 o 1091.26 1068.48 48.88
    3 11 5 o 358.01 391.61 23.78
    -3 11 5 o 343.48 392.33 34.35
    4 11 5 < 7.93 6.48 13.21
    -4 11 5 < 14.53 7.86 14.53
    5 11 5 < 48.88 67.23 19.82
    -5 11 5 o 81.90 63.17 10.57
    6 11 5 o 527.11 541.84 35.67
    -6 11 5 o 539.00 525.79 33.03
    7 11 5 o 928.76 1055.02 58.13
    -7 11 5 o 1066.16 1048.29 35.67
    0 12 5 o 332.91 329.41 33.03
    1 12 5 o 598.46 689.68 36.99
    -1 12 5 o 631.48 702.32 39.63
    2 12 5 o 720.00 670.61 40.95
    -2 12 5 o 660.55 670.18 40.95
    3 12 5 < 13.21 42.40 14.53
    -3 12 5 < 23.78 43.20 15.85
    4 12 5 o 389.72 421.74 47.56
    -4 12 5 o 402.93 418.98 36.99
    5 12 5 < 6.61 21.54 11.89
    -5 12 5 < 26.42 22.35 14.53
    6 12 5 o 1122.98 1196.89 46.24
    -6 12 5 o 1085.99 1195.75 33.03
    0 13 5 o 636.77 629.27 40.95
    1 13 5 o 247.04 230.38 44.92
    -1 13 5 o 224.58 226.75 29.06
    2 13 5 o 153.24 127.95 33.03
    -2 13 5 o 163.81 129.31 25.10
    3 13 5 o 381.79 462.76 52.84
    -3 13 5 o 517.86 468.24 38.31
_refine_special_details     ?
_reflns_number_total     2019
_reflns_number_gt     1872
_reflns_threshold_expression     'I>3\s(I)'
_refine_ls_structure_factor_coef     Fsqd
_refine_ls_R_factor_all     0.0165
_refine_ls_R_factor_gt     0.0142
_refine_ls_wR_factor_gt     0.0359
_refine_ls_wR_factor_ref     0.0374
_refine_ls_goodness_of_fit_ref     1.10
_refine_ls_goodness_of_fit_gt     1.10
_refine_ls_restrained_S_all     ?
_refine_ls_restrained_S_gt     ?
_refine_ls_number_reflns     2019
_refine_ls_number_parameters     78
_refine_ls_number_restraints     4
_refine_ls_number_constraints     22
_refine_ls_hydrogen_treatment     mixed
_refine_ls_weighting_scheme     sigma
_refine_ls_weighting_details     'w=1/(\s^2^(I)+0.0004I^2^)'
_atom_sites_solution_primary     'charge flipping'
_refine_ls_shift/su_max     0.0418
_refine_ls_shift/su_mean     0.0056
_refine_diff_density_max     0.24
_refine_diff_density_min     -0.33
_refine_ls_extinction_method
;
B-C type 1 Lorentzian isotropic (Becker & Coppens, 1974)
;
_refine_ls_extinction_coef      33E1(11)
_refine_ls_abs_structure_details
;
Flack (1983), 831  Friedel pairs
;
_refine_ls_abs_structure_Flack     0.03(3)
_refine_ls_abs_structure_Rogers     ?
loop_
    _atom_type_symbol
    _atom_type_scat_dispersion_real
    _atom_type_scat_dispersion_imag
    _atom_type_scat_source
    C 0.0033 0.0016 'International Tables Vol C tables 4.2.6.8 and 6.1.1.1'
    H 0.0000 0.0000 'International Tables Vol C tables 4.2.6.8 and 6.1.1.1'
    Cs -0.3680 2.1192 'International Tables Vol C tables 4.2.6.8 and 6.1.1.1'
    O 0.0106 0.0060 'International Tables Vol C tables 4.2.6.8 and 6.1.1.1'
_computing_data_collection
;
<i>Instrument Service</i> (Bruker, 2017)
;
_computing_cell_refinement
;
SAINT (Bruker, 2017)
;
_computing_data_reduction
;
SAINT (Bruker, 2017)
;
_computing_structure_solution
;
<i>SUPERFLIP</i> (Palatinus & Chapuis, 2007)
;
_computing_structure_refinement
;
<i>JANA2006</i> (Pet\<r\'i\<cek <i>et al.</i>, 2014)
;
_computing_molecular_graphics
;
DIAMOND (Brandenburg, 2005)
;
_computing_publication_material
;
<i>JANA2006</i> (Pet\<r\'i\<cek <i>et al.</i>,  2014)
;
loop_
    _restr_distance_atom_site_label_1
    _restr_distance_site_symmetry_1
    _restr_distance_atom_site_label_2
    _restr_distance_site_symmetry_2
    _restr_distance_target
    _restr_distance_target_weight_param
    O3 . H1o3 . 0.82 0.001
    O4 . H1o4 . 0.82 0.001
loop_
    _restr_angle_atom_site_label_1
    _restr_angle_site_symmetry_1
    _restr_angle_atom_site_label_2
    _restr_angle_site_symmetry_2
    _restr_angle_atom_site_label_3
    _restr_angle_site_symmetry_3
    _restr_angle_target
    _restr_angle_target_weight_param
    H1o3 . O3 . H1o3 7_555 105 0.01
    H1o4 . O4 . H1o4 8_545 105 0.01
loop_
    _restr_torsion_atom_site_label_1
    _restr_torsion_site_symmetry_1
    _restr_torsion_atom_site_label_2
    _restr_torsion_site_symmetry_2
    _restr_torsion_atom_site_label_3
    _restr_torsion_site_symmetry_3
    _restr_torsion_atom_site_label_4
    _restr_torsion_site_symmetry_4
    _restr_torsion_angle_target
    _restr_torsion_weight_param
    ? ? ? ? ? ? ? ? ? ?
loop_
    _restr_equal_distance_atom_site_label_1
    _restr_equal_distance_site_symmetry_1
    _restr_equal_distance_atom_site_label_2
    _restr_equal_distance_site_symmetry_2
    _restr_equal_distance_class_class_id
    _restr_equal_distance_class_target_weight_param
    ? ? ? ? ? ?
loop_
    _restr_equal_angle_atom_site_label_1
    _restr_equal_angle_site_symmetry_1
    _restr_equal_angle_atom_site_label_2
    _restr_equal_angle_site_symmetry_2
    _restr_equal_angle_atom_site_label_3
    _restr_equal_angle_site_symmetry_3
    _restr_equal_angle_class_class_id
    _restr_equal_angle_class_target_weight_param
    ? ? ? ? ? ? ? ?
loop_
    _restr_equal_torsion_atom_site_label_1
    _restr_equal_torsion_site_symmetry_1
    _restr_equal_torsion_atom_site_label_2
    _restr_equal_torsion_site_symmetry_2
    _restr_equal_torsion_atom_site_label_3
    _restr_equal_torsion_site_symmetry_3
    _restr_equal_torsion_atom_site_label_4
    _restr_equal_torsion_site_symmetry_4
    _restr_equal_torsion_class_class_id
    _restr_equal_torsion_class_target_weight_param
    ? ? ? ? ? ? ? ? ? ?
loop_
    _atom_site_type_symbol
    _atom_site_label
    _atom_site_fract_x
    _atom_site_fract_y
    _atom_site_fract_z
    _atom_site_U_iso_or_equiv
    _atom_site_adp_type
    _atom_site_calc_flag
    _atom_site_refinement_flags
    _atom_site_occupancy
    _atom_site_site_symmetry_multiplicity
    _atom_site_disorder_assembly
    _atom_site_disorder_group
    Cs Cs1 0.695062(6) 0.195062(6) 0.48412(6) 0.03299(4) Uani d . 1 4 . .
    Cs Cs2 0.420270(6) 0.079730(6) 0.51015(5) 0.03461(4) Uani d . 1 4 . .
    O O1 0.56778(8) 0.21997(9) 0.9877(8) 0.0493(5) Uani d . 1 8 . .
    O O2 0.44454(7) 0.20549(7) 1.0090(6) 0.0395(4) Uani d . 1 8 . .
    O O3 0.78820(8) 0.28820(8) 0.9682(10) 0.0442(7) Uani d . 1 4 . .
    O O4 0.56624(9) 0.06624(9) 0.0554(10) 0.0534(9) Uani d . 1 4 . .
    C C1 0.50192(12) 0.24285(12) 0.9444(5) 0.0310(6) Uani d . 1 8 . .
    C C2 0.49413(16) 0.32018(16) 0.7976(7) 0.0549(9) Uani d . 1 8 . .
    C C3 0.41676(19) 0.34209(18) 0.6915(8) 0.0631(11) Uani d . 1 8 . .
    H H1c2 0.513302 0.35775 0.943391 0.0658 Uiso d . 1 8 . .
    H H2c2 0.528887 0.324875 0.621629 0.0658 Uiso d . 1 8 . .
    H H1c3 0.383944 0.344695 0.871774 0.0947 Uiso d . 1 8 . .
    H H2c3 0.418684 0.390343 0.589772 0.0947 Uiso d . 1 8 . .
    H H3c3 0.398058 0.305262 0.545034 0.0947 Uiso d . 1 8 . .
    H H1o3 0.7817(4) 0.3335(4) 0.994(9) 0.0662 Uiso d . 1 8 . .
    H H1o4 0.5599(3) 0.1117(3) 0.035(8) 0.0801 Uiso d . 1 8 . .
loop_
    _atom_site_aniso_label
    _atom_site_aniso_U_11
    _atom_site_aniso_U_22
    _atom_site_aniso_U_33
    _atom_site_aniso_U_12
    _atom_site_aniso_U_13
    _atom_site_aniso_U_23
    _atom_site_aniso_type_symbol
    Cs1 0.03383(7) 0.03383(7) 0.03130(9) -0.00310(6) -0.00090(7) -0.00090(7) Cs
    Cs2 0.03802(7) 0.03802(7) 0.02778(8) -0.00027(6) 0.00236(8) -0.00236(8) Cs
    O1 0.0321(7) 0.0484(8) 0.0675(11) 0.0054(6) 0.0002(13) 0.0072(13) O
    O2 0.0324(6) 0.0340(7) 0.0520(9) -0.0018(5) 0.0050(10) 0.0042(11) O
    O3 0.0348(6) 0.0348(6) 0.0629(18) -0.0038(8) -0.0063(12) -0.0063(12) O
    O4 0.0372(7) 0.0372(7) 0.086(2) -0.0007(9) 0.0092(11) 0.0092(11) O
    C1 0.0314(9) 0.0300(9) 0.0316(12) 0.0010(8) 0.0005(9) 0.0018(9) C
    C2 0.0470(15) 0.0427(15) 0.0749(18) -0.0065(12) -0.0065(14) 0.0230(14) C
    C3 0.070(2) 0.0518(18) 0.067(2) 0.0210(16) -0.0106(17) 0.0148(15) C
loop_
    _jana_atom_site_ADP_C_label
    _jana_atom_site_ADP_C_type_symbol
    _jana_atom_site_ADP_C_111
    _jana_atom_site_ADP_C_112
    _jana_atom_site_ADP_C_113
    _jana_atom_site_ADP_C_122
    _jana_atom_site_ADP_C_123
    _jana_atom_site_ADP_C_133
    _jana_atom_site_ADP_C_222
    _jana_atom_site_ADP_C_223
    _jana_atom_site_ADP_C_233
    _jana_atom_site_ADP_C_333
    ? ? ? ? ? ? ? ? ? ? ? ?
loop_
    _jana_atom_site_ADP_D_label
    _jana_atom_site_ADP_D_type_symbol
    _jana_atom_site_ADP_D_1111
    _jana_atom_site_ADP_D_1112
    _jana_atom_site_ADP_D_1113
    _jana_atom_site_ADP_D_1122
    _jana_atom_site_ADP_D_1123
    _jana_atom_site_ADP_D_1133
    _jana_atom_site_ADP_D_1222
    _jana_atom_site_ADP_D_1223
    _jana_atom_site_ADP_D_1233
    _jana_atom_site_ADP_D_1333
    _jana_atom_site_ADP_D_2222
    _jana_atom_site_ADP_D_2223
    _jana_atom_site_ADP_D_2233
    _jana_atom_site_ADP_D_2333
    _jana_atom_site_ADP_D_3333
    ? ? ? ? ? ? ? ? ? ? ? ? ? ? ? ? ?
loop_
    _jana_atom_site_ADP_E_label
    _jana_atom_site_ADP_E_type_symbol
    _jana_atom_site_ADP_E_11111
    _jana_atom_site_ADP_E_11112
    _jana_atom_site_ADP_E_11113
    _jana_atom_site_ADP_E_11122
    _jana_atom_site_ADP_E_11123
    _jana_atom_site_ADP_E_11133
    _jana_atom_site_ADP_E_11222
    _jana_atom_site_ADP_E_11223
    _jana_atom_site_ADP_E_11233
    _jana_atom_site_ADP_E_11333
    _jana_atom_site_ADP_E_12222
    _jana_atom_site_ADP_E_12223
    _jana_atom_site_ADP_E_12233
    _jana_atom_site_ADP_E_12333
    _jana_atom_site_ADP_E_13333
    _jana_atom_site_ADP_E_22222
    _jana_atom_site_ADP_E_22223
    _jana_atom_site_ADP_E_22233
    _jana_atom_site_ADP_E_22333
    _jana_atom_site_ADP_E_23333
    _jana_atom_site_ADP_E_33333
    ? ? ? ? ? ? ? ? ? ? ? ? ? ? ? ? ? ? ? ? ? ? ?
loop_
    _jana_atom_site_ADP_F_label
    _jana_atom_site_ADP_F_type_symbol
    _jana_atom_site_ADP_F_111111
    _jana_atom_site_ADP_F_111112
    _jana_atom_site_ADP_F_111113
    _jana_atom_site_ADP_F_111122
    _jana_atom_site_ADP_F_111123
    _jana_atom_site_ADP_F_111133
    _jana_atom_site_ADP_F_111222
    _jana_atom_site_ADP_F_111223
    _jana_atom_site_ADP_F_111233
    _jana_atom_site_ADP_F_111333
    _jana_atom_site_ADP_F_112222
    _jana_atom_site_ADP_F_112223
    _jana_atom_site_ADP_F_112233
    _jana_atom_site_ADP_F_112333
    _jana_atom_site_ADP_F_113333
    _jana_atom_site_ADP_F_122222
    _jana_atom_site_ADP_F_122223
    _jana_atom_site_ADP_F_122233
    _jana_atom_site_ADP_F_122333
    _jana_atom_site_ADP_F_123333
    _jana_atom_site_ADP_F_133333
    _jana_atom_site_ADP_F_222222
    _jana_atom_site_ADP_F_222223
    _jana_atom_site_ADP_F_222233
    _jana_atom_site_ADP_F_222333
    _jana_atom_site_ADP_F_223333
    _jana_atom_site_ADP_F_233333
    _jana_atom_site_ADP_F_333333
    ? ? ? ? ? ? ? ? ? ? ? ? ? ? ? ? ? ? ? ? ? ? ? ? ? ? ? ? ? ?
loop_
    _geom_bond_atom_site_label_1
    _geom_bond_atom_site_label_2
    _geom_bond_site_symmetry_1
    _geom_bond_site_symmetry_2
    _geom_bond_distance
    _geom_bond_publ_flag
    O1 C1 . . 1.253(3) ?
    O2 C1 . . 1.247(3) ?
    C1 C2 . . 1.514(4) ?
    C2 C3 . . 1.498(4) ?
    C2 H1c2 . . 0.97 ?
    C2 H2c2 . . 0.97 ?
    C3 H1c3 . . 0.96 ?
    C3 H2c3 . . 0.96 ?
    C3 H3c3 . . 0.96 ?
    Cs1 O1 . 1_554 3.116(2) ?
    Cs1 O1 . . 3.136(2) ?
    Cs1 O1 . 8_544 3.116(2) ?
    Cs1 O1 . 8_545 3.136(2) ?
    Cs1 O3 . 1_554 3.198(3) ?
    Cs1 O3 . . 3.108(3) ?
    Cs2 O2 . . 3.102(2) ?
    Cs2 O2 . 7_554 3.108(2) ?
    Cs2 O2 . 7_555 3.102(2) ?
    Cs2 O3 . 3_566 3.886(3) ?
    Cs2 O3 . 3_567 3.984(3) ?
    Cs2 O4 . . 3.237(3) ?
    Cs2 O4 . 1_556 3.477(3) ?
    Cs2 O4 . 2_655 3.237(3) ?
    Cs2 O4 . 2_656 3.477(3) ?
    O3 H1o3 . . 0.820(9) ?
    O3 H1o3 . 8_545 0.820(9) ?
    O4 H1o4 . . 0.820(7) ?
    O4 H1o4 . 8_545 0.820(7) ?
loop_
    _geom_angle_atom_site_label_1
    _geom_angle_atom_site_label_2
    _geom_angle_atom_site_label_3
    _geom_angle_site_symmetry_1
    _geom_angle_site_symmetry_2
    _geom_angle_site_symmetry_3
    _geom_angle
    _geom_angle_publ_flag
    O1 Cs1 O1 1_554 . . 84.96(7) ?
    O1 Cs1 O1 1_554 . 8_544 75.75(6) ?
    O1 Cs1 O1 1_554 . 8_545 131.38(5) ?
    O1 Cs1 O3 1_554 . 1_554 81.03(6) ?
    O1 Cs1 O3 1_554 . . 138.89(5) ?
    O1 Cs1 O4 1_554 . . 46.47(5) ?
    O1 Cs1 O1 . . 8_544 131.38(5) ?
    O1 Cs1 O1 . . 8_545 75.17(6) ?
    O1 Cs1 O3 . . 1_554 139.66(4) ?
    O1 Cs1 O3 . . . 82.14(7) ?
    O1 Cs1 O4 . . . 88.43(6) ?
    O1 Cs1 O1 8_544 . 8_545 84.96(7) ?
    O1 Cs1 O3 8_544 . 1_554 81.03(6) ?
    O1 Cs1 O3 8_544 . . 138.89(5) ?
    O1 Cs1 O4 8_544 . . 46.47(5) ?
    O1 Cs1 O3 8_545 . 1_554 139.66(4) ?
    O1 Cs1 O3 8_545 . . 82.14(7) ?
    O1 Cs1 O4 8_545 . . 88.43(6) ?
    O3 Cs1 O3 1_554 . . 84.05(8) ?
    O3 Cs1 O4 1_554 . . 107.86(8) ?
    O3 Cs1 O4 . . . 168.08(8) ?
    O2 Cs2 O2 1_554 . . 85.68(6) ?
    O2 Cs2 O2 1_554 . 7_554 74.70(5) ?
    O2 Cs2 O2 1_554 . 7_555 131.48(4) ?
    O2 Cs2 O3 1_554 . 3_566 45.21(4) ?
    O2 Cs2 O3 1_554 . 3_567 91.97(5) ?
    O2 Cs2 O4 1_554 . . 62.50(5) ?
    O2 Cs2 O4 1_554 . 1_556 113.38(5) ?
    O2 Cs2 O4 1_554 . 2_655 99.35(7) ?
    O2 Cs2 O4 1_554 . 2_656 167.93(4) ?
    O2 Cs2 O2 . . 7_554 131.48(4) ?
    O2 Cs2 O2 . . 7_555 74.89(5) ?
    O2 Cs2 O3 . . 3_566 90.09(6) ?
    O2 Cs2 O3 . . 3_567 44.10(4) ?
    O2 Cs2 O4 . . . 110.17(5) ?
    O2 Cs2 O4 . . 1_556 59.75(5) ?
    O2 Cs2 O4 . . 2_655 166.01(5) ?
    O2 Cs2 O4 . . 2_656 94.51(7) ?
    O2 Cs2 O2 7_554 . 7_555 85.68(6) ?
    O2 Cs2 O3 7_554 . 3_566 45.21(4) ?
    O2 Cs2 O3 7_554 . 3_567 91.97(5) ?
    O2 Cs2 O4 7_554 . . 99.35(7) ?
    O2 Cs2 O4 7_554 . 1_556 167.93(4) ?
    O2 Cs2 O4 7_554 . 2_655 62.50(5) ?
    O2 Cs2 O4 7_554 . 2_656 113.38(5) ?
    O2 Cs2 O3 7_555 . 3_566 90.09(6) ?
    O2 Cs2 O3 7_555 . 3_567 44.10(4) ?
    O2 Cs2 O4 7_555 . . 166.01(5) ?
    O2 Cs2 O4 7_555 . 1_556 94.51(7) ?
    O2 Cs2 O4 7_555 . 2_655 110.17(5) ?
    O2 Cs2 O4 7_555 . 2_656 59.75(5) ?
    O3 Cs2 O3 3_566 . 3_567 64.87(8) ?
    O3 Cs2 O4 3_566 . . 102.75(7) ?
    O3 Cs2 O4 3_566 . 1_556 146.78(4) ?
    O3 Cs2 O4 3_566 . 2_655 102.75(7) ?
    O3 Cs2 O4 3_566 . 2_656 146.78(4) ?
    O3 Cs2 O4 3_567 . . 147.56(4) ?
    O3 Cs2 O4 3_567 . 1_556 96.57(7) ?
    O3 Cs2 O4 3_567 . 2_655 147.56(4) ?
    O3 Cs2 O4 3_567 . 2_656 96.57(7) ?
    O4 Cs2 O4 . . 1_556 77.84(8) ?
    O4 Cs2 O4 . . 2_655 61.92(5) ?
    O4 Cs2 O4 . . 2_656 106.39(6) ?
    O4 Cs2 O4 1_556 . 2_655 106.39(6) ?
    O4 Cs2 O4 1_556 . 2_656 57.23(5) ?
    O4 Cs2 O4 2_655 . 2_656 77.84(8) ?
    Cs1 O1 Cs1 . . 1_556 84.96(4) ?
    Cs2 O2 Cs2 . . 1_556 85.68(3) ?
    Cs1 O3 Cs1 . . 1_556 84.05(4) ?
    Cs1 O3 Cs2 . . 4_656 107.57(11) ?
    Cs1 O3 Cs2 . . 4_657 172.44(11) ?
    Cs1 O3 Cs2 1_556 . 4_656 168.38(11) ?
    Cs1 O3 Cs2 1_556 . 4_657 103.51(11) ?
    H1o3 O3 H1o3 . . 8_545 105.0(10) ?
    Cs1 O4 Cs2 . . 1_554 137.82(6) ?
    Cs1 O4 Cs2 . . . 99.19(9) ?
    Cs1 O4 Cs2 . . 2_654 137.82(6) ?
    Cs1 O4 Cs2 . . 2_655 99.19(9) ?
    Cs2 O4 Cs2 1_554 . . 77.84(4) ?
    Cs2 O4 Cs2 1_554 . 2_654 70.40(6) ?
    Cs2 O4 Cs2 1_554 . 2_655 120.22(5) ?
    Cs2 O4 Cs2 . . 2_654 120.22(5) ?
    Cs2 O4 Cs2 . . 2_655 76.52(7) ?
    Cs2 O4 Cs2 2_654 . 2_655 77.84(4) ?
    H1o4 O4 H1o4 . . 8_545 105.0(7) ?
    O1 C1 O2 . . . 124.0(2) ?
    O1 C1 C2 . . . 116.1(2) ?
    O2 C1 C2 . . . 119.9(2) ?
    C1 C2 C3 . . . 116.3(2) ?
    C1 C2 H1c2 . . . 109.47 ?
    C1 C2 H2c2 . . . 109.47 ?
    C3 C2 H1c2 . . . 109.47 ?
    C3 C2 H2c2 . . . 109.47 ?
    H1c2 C2 H2c2 . . . 101.72 ?
    C2 C3 H1c3 . . . 109.47 ?
    C2 C3 H2c3 . . . 109.47 ?
    C2 C3 H3c3 . . . 109.47 ?
    H1c3 C3 H2c3 . . . 109.47 ?
    H1c3 C3 H3c3 . . . 109.47 ?
    H2c3 C3 H3c3 . . . 109.47 ?
loop_
    _geom_torsion_atom_site_label_1
    _geom_torsion_atom_site_label_2
    _geom_torsion_atom_site_label_3
    _geom_torsion_atom_site_label_4
    _geom_torsion_site_symmetry_1
    _geom_torsion_site_symmetry_2
    _geom_torsion_site_symmetry_3
    _geom_torsion_site_symmetry_4
    _geom_torsion
    _geom_torsion_publ_flag
    ? ? ? ? ? ? ? ? ? ?
loop_
    _geom_hbond_atom_site_label_D
    _geom_hbond_atom_site_label_H
    _geom_hbond_atom_site_label_A
    _geom_hbond_site_symmetry_D
    _geom_hbond_site_symmetry_H
    _geom_hbond_site_symmetry_A
    _geom_hbond_distance_DH
    _geom_hbond_distance_HA
    _geom_hbond_distance_DA
    _geom_hbond_angle_DHA
    _geom_hbond_publ_flag
    O3 H1o3 O2 . . 4_657 0.820(9) 1.988(7) 2.783(2) 163.3(19) y
    O4 H1o4 O1 . . 1_554 0.820(7) 1.941(6) 2.748(2) 168.0(5) y
    O4 H1o4 O2 . . 1_554 0.820(7) 2.646(5) 3.293(2) 137.0(5) y
    O3 H1o3 O2 . 8_545 6_557 0.820(9) 1.988(7) 2.783(2) 163.3(19) y
    O4 H1o4 O1 . 8_545 8_544 0.820(7) 1.941(6) 2.748(2) 168.0(5) y
    O4 H1o4 O2 . 8_545 8_544 0.820(7) 2.646(5) 3.293(2) 137.0(5) y
_iucr_refine_instructions_details
;
#m40
   16    0    0    1
 0.275134 0.000000 0.000000 0.000000 0.000000 0.025314      100001
 0.000000 0.000000                                          00
 0.000000 0.000000 0.000000 0.000000 0.000000 0.000000      000000
 0.033039 0.000000 0.000000 0.000000 0.000000 0.000000      100000
Cs1       1  2     0.500000 0.695062 0.195062 0.484121
 0.033831 0.033831 0.031301-0.003095-0.000904-0.000904      0101101110
Cs2       1  2     0.500000 0.420270 0.079730 0.510148
 0.038024 0.038024 0.027775-0.000275 0.002359-0.002359      0101101110
O1        3  2     1.000000 0.567783 0.219971 0.987667
 0.032135 0.048383 0.067521 0.005357 0.000180 0.007156      0111111111
O2        3  2     1.000000 0.444537 0.205485 1.008995
 0.032429 0.034021 0.051966-0.001790 0.004994 0.004221      0111111111
O3        3  2     0.500000 0.788201 0.288201 0.968225
 0.034812 0.034812 0.062857-0.003778-0.006290-0.006290      0101101110
O4        3  2     0.500000 0.566240 0.066240 0.055387
 0.037176 0.037176 0.085907-0.000705 0.009212 0.009212      0101101110
C1        2  2     1.000000 0.501918 0.242854 0.944353
 0.031383 0.030016 0.031558 0.001009 0.000541 0.001756      0111111111
C2        2  2     1.000000 0.494132 0.320181 0.797627
 0.047008 0.042660 0.074896-0.006472-0.006511 0.022994      0111111111
C3        2  2     1.000000 0.416757 0.342088 0.691526
 0.070128 0.051811 0.067416 0.021002-0.010604 0.014768      0111111111
H1c2      4  1     1.000000 0.513302 0.357750 0.943388
 0.065825 0.000000 0.000000 0.000000 0.000000 0.000000      0000000000
H2c2      4  1     1.000000 0.528887 0.324875 0.621626
 0.065825 0.000000 0.000000 0.000000 0.000000 0.000000      0000000000
H1c3      4  1     1.000000 0.383944 0.344693 0.871775
 0.094677 0.000000 0.000000 0.000000 0.000000 0.000000      0000000000
H2c3      4  1     1.000000 0.418684 0.390344 0.589780
 0.094677 0.000000 0.000000 0.000000 0.000000 0.000000      0000000000
H3c3      4  1     1.000000 0.398058 0.305263 0.545030
 0.094677 0.000000 0.000000 0.000000 0.000000 0.000000      0000000000
H1o3      4  1     1.000000 0.781704 0.333453 0.993934
 0.066240 0.000000 0.000000 0.000000 0.000000 0.000000      0111000000
H1o4      4  1     1.000000 0.559906 0.111658 0.034539
 0.080130 0.000000 0.000000 0.000000 0.000000 0.000000      0111000000
----------------------------   s.u. block   ----------------------------
 0.000292 0.000000 0.000000 0.000000 0.000000 0.030613
 0.000000 0.000000
 0.000000 0.000000 0.000000 0.000000 0.000000 0.000000
 0.010874 0.000000 0.000000 0.000000 0.000000 0.000000
Cs1                0.000000 0.000006 0.000006 0.000055
 0.000065 0.000065 0.000087 0.000060 0.000070 0.000070
Cs2                0.000000 0.000006 0.000006 0.000053
 0.000069 0.000069 0.000084 0.000063 0.000078 0.000078
O1                 0.000000 0.000079 0.000086 0.000780
 0.000697 0.000830 0.001091 0.000620 0.001341 0.001329
O2                 0.000000 0.000074 0.000074 0.000620
 0.000645 0.000672 0.000856 0.000523 0.000990 0.001130
O3                 0.000000 0.000084 0.000084 0.001002
 0.000598 0.000598 0.001768 0.000821 0.001159 0.001159
O4                 0.000000 0.000094 0.000094 0.000955
 0.000688 0.000688 0.002390 0.000917 0.001085 0.001085
C1                 0.000000 0.000117 0.000119 0.000507
 0.000918 0.000906 0.001191 0.000783 0.000875 0.000859
C2                 0.000000 0.000158 0.000156 0.000706
 0.001522 0.001474 0.001796 0.001234 0.001372 0.001402
C3                 0.000000 0.000191 0.000182 0.000783
 0.002013 0.001772 0.001966 0.001577 0.001746 0.001542
H1c2               0.000000-0.100000-0.100000-0.100000
 0.000000 0.000000 0.000000 0.000000 0.000000 0.000000
H2c2               0.000000-0.100000-0.100000-0.100000
 0.000000 0.000000 0.000000 0.000000 0.000000 0.000000
H1c3               0.000000-0.100000-0.100000-0.100000
 0.000000 0.000000 0.000000 0.000000 0.000000 0.000000
H2c3               0.000000-0.100000-0.100000-0.100000
 0.000000 0.000000 0.000000 0.000000 0.000000 0.000000
H3c3               0.000000-0.100000-0.100000-0.100000
 0.000000 0.000000 0.000000 0.000000 0.000000 0.000000
H1o3               0.000000 0.000366 0.000370 0.009467
 0.000000 0.000000 0.000000 0.000000 0.000000 0.000000
H1o4               0.000000 0.000283 0.000288 0.008470
 0.000000 0.000000 0.000000 0.000000 0.000000 0.000000
--------------------------   Saved points   ----------------------------
    0
--------------------------   Fourier maxima   --------------------------
    1    1    1
max1      1  1     1.000000 0.298217 0.068058 0.005026      000  0  0  0
     0.11     0.08
max2      1  1     1.000000 0.378265 0.082833 0.491363      000  0  0  0
     0.24     0.08
max3      1  1     1.000000 0.077592 0.295577 0.059854      000  0  0  0
     0.15     0.07
max4      1  1     1.000000 0.442329 0.796253 0.120025      000  0  0  0
     0.12     0.06
max5      1  1     1.000000 0.463336 0.774835 0.074278      000  0  0  0
     0.14     0.06
max6      1  1     1.000000 0.171084 0.326229 0.052001      000  0  0  0
     0.14     0.05
max7      1  1     1.000000 0.224807 0.573410 0.105350      000  0  0  0
     0.10     0.05
max8      1  1     1.000000 0.378538 0.120746 0.333618      000  0  0  0
     0.11     0.05
max9      1  1     1.000000 0.311208 0.041303 0.163633      000  0  0  0
     0.07     0.05
max10     1  1     1.000000 0.269688 0.076625 0.117598      000  0  0  0
     0.10     0.05
max11     1  1     1.000000 0.400823 0.099177 0.232244      000  0  0  0
     0.12     0.05
max12     1  1     1.000000 0.027639 0.279511 0.165673      000  0  0  0
     0.13     0.05
max13     1  1     1.000000 0.276885 0.029638 0.084002      000  0  0  0
     0.10     0.05
max14     1  1     1.000000 0.193715 0.533189 0.168804      000  0  0  0
     0.09     0.05
max15     1  1     1.000000 0.125942 0.625942 0.298103      000  0  0  0
     0.11     0.05
max16     1  1     1.000000 0.174426 0.325574 0.379761      000  0  0  0
     0.10     0.05
max17     1  1     1.000000 0.103884 0.261181-0.010601      000  0  0  0
     0.11     0.05
max18     1  1     1.000000 0.326136 0.822013 0.197040      000  0  0  0
     0.10     0.04
max19     1  1     1.000000 0.239306 0.074053-0.003885      000  0  0  0
     0.11     0.04
max20     1  1     1.000000 0.397257 0.897257 0.462278      000  0  0  0
     0.13     0.04
max21     1  1     1.000000 0.157372 0.291202 0.475637      000  0  0  0
     0.13     0.04
max22     1  1     1.000000 0.246860 0.746860 0.440478      000  0  0  0
     0.17     0.04
max23     1  1     1.000000 0.131354 0.574825 0.042576      000  0  0  0
     0.09     0.04
max24     1  1     1.000000 0.455387 0.529542 0.217435      000  0  0  0
     0.09     0.04
max25     1  1     1.000000 0.078986 0.352891 0.487732      000  0  0  0
     0.16     0.04
max26     1  1     1.000000 0.441180 0.691354 0.481196      000  0  0  0
     0.12     0.04
max27     1  1     1.000000 0.128085 0.345452 0.450045      000  0  0  0
     0.08     0.04
max28     1  1     1.000000 0.000000 0.000000 0.500000      000  0  0  0
     0.14     0.04
max29     1  1     1.000000 0.165131 0.560501 0.421730      000  0  0  0
     0.08     0.04
max30     1  1     1.000000 0.173194 0.576305 0.131248      000  0  0  0
     0.09     0.04
max31     1  1     1.000000 0.216464 0.527244 0.201733      000  0  0  0
     0.10     0.04
max32     1  1     1.000000 0.116854 0.616854 0.116280      000  0  0  0
     0.09     0.04
max33     1  1     1.000000 0.415145 0.007998 0.349888      000  0  0  0
     0.09     0.04
max34     1  1     1.000000 0.450856 0.821732 0.322356      000  0  0  0
     0.10     0.04
max35     1  1     1.000000 0.038475-0.001458 0.339903      000  0  0  0
     0.09     0.04
max36     1  1     1.000000 0.351727 0.049671 0.301299      000  0  0  0
     0.09     0.04
max37     1  1     1.000000 0.411832 0.538006 0.279008      000  0  0  0
     0.10     0.04
max38     1  1     1.000000 0.058146 0.322638 0.279075      000  0  0  0
     0.11     0.04
max39     1  1     1.000000 0.003395 0.067811 0.295345      000  0  0  0
     0.10     0.04
max40     1  1     1.000000 0.247861 0.747861 0.175602      000  0  0  0
     0.10     0.04
max41     1  1     1.000000 0.359117 0.044482 0.107387      000  0  0  0
     0.10     0.04
max42     1  1     1.000000 0.088665 0.043126 0.292413      000  0  0  0
     0.12     0.04
max43     1  1     1.000000 0.289944 0.789944 0.114645      000  0  0  0
     0.11     0.04
max44     1  1     1.000000 0.000000 0.000000 0.099271      000  0  0  0
     0.10     0.04
max45     1  1     1.000000 0.439274 0.735886 0.454696      000  0  0  0
     0.14     0.04
max46     1  1     1.000000 0.438404 0.832250-0.014587      000  0  0  0
     0.10     0.04
max47     1  1     1.000000 0.185290 0.314710 0.228279      000  0  0  0
     0.13     0.04
max48     1  1     1.000000 0.079505 0.112540 0.065303      000  0  0  0
     0.08     0.03
max49     1  1     1.000000 0.121162 0.027095 0.046758      000  0  0  0
     0.08     0.03
max50     1  1     1.000000 0.366966 0.561171 0.152528      000  0  0  0
     0.10     0.03
--------------------------   Fourier minima   --------------------------
    1    1    1
min1      1  1     1.000000 0.439836 0.043261 0.494590      000  0  0  0
     0.14     0.08
min2      1  1     1.000000 0.446930 0.053070 0.481797      000  0  0  0
     0.14     0.08
min3      1  1     1.000000 0.186511 0.178521 0.037983      000  0  0  0
     0.13     0.07
min4      1  1     1.000000 0.091479 0.548882 0.456028      000  0  0  0
     0.14     0.06
min5      1  1     1.000000 0.311518 0.723667 0.045020      000  0  0  0
     0.14     0.06
------------------------------------------------------------------------
#m50
Version Jana2006
title
cell 17.7764 17.7764 4.2223 90 90 90
esdcell 0.0003 0.0003 0.0001 0 0 0
spgroup P-421m 113 4
lattice P
symmetry x y z
symmetry -x -y z
symmetry y -x -z
symmetry -y x -z
symmetry -x+1/2 y+1/2 -z
symmetry x+1/2 -y+1/2 -z
symmetry -y+1/2 -x+1/2 z
symmetry y+1/2 x+1/2 z
unitsnumb 8
chemform Cs C3 O3 H7
formtab -62
atom Cs atradius 2.72 color 14254185
atom C atradius 0.77 color 128073041
atom O atradius 0.74 color 254003000
atom H atradius 0.46 color 255204204
twin 2
    -1.0000     0.0000     0.0000
     0.0000    -1.0000     0.0000
     0.0000     0.0000    -1.0000
roundmethod 1
end
*******************************************************************************
contour
end contour
dist
  angles 1 lsttype 1 dmax 4 hamax 3
  selfirst O1 O2 O3 O4 H1o3 H1o4
  selsecnd O1 O2 O3 O4 H1o3 H1o4
  bondval Cs O 2.42 0.37
end dist
fourier
  maptype 6 positive 50 negative 5
end fourier
refine
  cycles 9999 fsquare 1 skipbad 1 badref 15 damp 0.1
  iext 1 itypex 1 idistr 2 radius 0.01
  distfix 0.82 0.001 O3 H1o3;
  distfix 0.82 0.001 O4 H1o4;
  anglefix 105 0.01 H1o3 O3 H1o3#s8t0,-1,0;
  anglefix 105 0.01 H1o4 O4 H1o4#s8t0,-1,0;
  keep hydro tetrahed C2 2 2 C3 C1 0.97 H1c2 H2c2
  keep ADP riding C2 1.2 H1c2 H2c2
  keep hydro tetrahed C3 1 3 C2 0.96 H1c3 H2c3 H3c3
  keep ADP riding C3 1.5 H1c3 H2c3 H3c3
  keep ADP riding O3 1.5 H1o3
  keep ADP riding O4 1.5 H1o4
end refine
  equation : ai[c5] = 1.0 - ai[c2]
  equation : ai[c3] = ai[c2]
  restric C3 1 C3d
  keep hydro tetrahed C3d 1 3 C2 0.96 H1c3d H2c3d H3c3d
  keep ADP riding C3d 1.5 H1c3d H2c3d H3c3d
  equation : ai[H1c3] = ai[c3]
  equation : ai[H2c3] = ai[c3]
  equation : ai[H3c3] = ai[c3]
  equation : ai[H1c3d] = 1.0 - ai[H1c3]
  equation : ai[H2c3d] = 1.0 - ai[H2c3]
  equation : ai[H3c3d] = 1.0 - ai[H3c3]
  distfix 0.82 0.001 O3 H1o3;
;
loop_
    _twin_refln_datum_id
    _twin_refln_individual_id
    _twin_refln_index_h
    _twin_refln_index_k
    _twin_refln_index_l
    _twin_refln_F_squared_calc
    _twin_refln_F_squared_meas
    _twin_refln_F_squared_sigma
    _twin_refln_include_status
    ? ? ? ? ? ? ? ? ?
