# Supplementary material for: Caesium propano­ate monohydrate
Source: Acta Crystallogr E Crystallogr Commun. 2020 Jul 17;76(Pt 8):1307–10. doi: 10.1107/S2056989020009639 (PMC7405577; doi:10.1107/S2056989020009639)
Supplement: Supplementary file 2 [file e-76-01307-Isup2.hkl]

#
# h,k,l, Fc-squared, Fo-squared, sigma(Fo-squared) and status flag
#
data_I
_shelx_title                             '   '
_shelx_refln_list_code                   4
_shelx_F_calc_maximum                    364.96
_exptl_crystal_F_000                     832
_reflns_d_resolution_high                0.7112

loop_
 _symmetry_equiv_pos_as_xyz
 'x, y, z'
 '-x, -y, z'
 'y, -x, -z'
 '-y, x, -z'
 '-x+1/2, y+1/2, -z'
 'x+1/2, -y+1/2, -z'
 '-y+1/2, -x+1/2, z'
 'y+1/2, x+1/2, z'

_cell_length_a                           17.7764(3)
_cell_length_b                           17.7764(3)
_cell_length_c                           4.22230(10)
_cell_angle_alpha                        90
_cell_angle_beta                         90
_cell_angle_gamma                        90

_shelx_F_squared_multiplier              1.000

loop_
 _refln_index_h
 _refln_index_k
 _refln_index_l
 _refln_F_squared_calc
 _refln_F_squared_meas
 _refln_F_squared_sigma
 _refln_observed_status
   0   2   0   2879.50   2734.37     19.87 o
   1   2   0    851.46    902.94      9.25 o
   2   2   0   3821.07   3613.37     33.11 o
   1   3   0   1298.39   1538.92     13.22 o
   2   3   0  32104.30  33187.40    212.36 o
   3   3   0  26771.60  27260.00    267.46 o
   0   4   0    460.26    511.35     13.21 o
   1   4   0  58889.20  59554.70    348.94 o
   2   4   0   7400.03   7454.87     43.74 o
   3   4   0   6885.03   6935.51     47.68 o
   4   4   0   5393.05   5450.08     54.26 o
   1   5   0   2188.68   2083.69     18.51 o
   2   5   0   4281.08   4187.53     29.11 o
   3   5   0  25224.60  24869.20    154.52 o
   4   5   0    197.10    151.93      6.61 o
   5   5   0  61027.50  60073.80    551.92 o
   0   6   0  12853.90  13389.90     76.94 o
   1   6   0  11213.20  11040.90     57.01 o
   2   6   0  21992.30  21228.10    105.06 o
   3   6   0   4766.32   4746.35     37.04 o
   4   6   0   6136.54   6290.45     48.96 o
   5   6   0   1156.16   1156.23     18.50 o
   6   6   0  28673.80  28116.60    253.94 o
   1   7   0  59142.40  60117.60    395.95 o
   2   7   0   8392.51   8767.24     51.63 o
   3   7   0   7941.50   8136.60     48.98 o
   4   7   0   3477.12   3530.05     30.41 o
   5   7   0    162.49    191.56     10.57 o
   6   7   0   6337.98   6182.52     48.94 o
   7   7   0  56561.80  57413.80    672.93 o
   0   8   0  79042.50  80315.60    713.29 o
   1   8   0    351.32    355.39      9.25 o
   2   8   0   2992.15   3117.14     26.44 o
   3   8   0  16916.90  16852.20     94.15 o
   4   8   0      9.51     11.89      3.96 <
   5   8   0   3716.55   3820.61     33.05 o
   6   8   0   1683.95   1551.38     23.79 o
   7   8   0   3874.56   3889.11     38.34 o
   8   8   0  27543.70  26758.70    221.61 o
   1   9   0      1.24      9.25      2.64 o
   2   9   0    179.29    182.31      6.61 o
   3   9   0    735.53    804.62     13.21 o
   4   9   0  56150.50  55329.90    401.88 o
   5   9   0     58.94     36.99      5.28 o
   6   9   0   6394.65   6378.34     52.90 o
   7   9   0    645.65    634.16     14.53 o
   8   9   0   1079.28   1111.17     21.14 o
   9   9   0      0.86     19.82      6.61 <
   0  10   0  26965.60  26959.20    200.48 o
   1  10   0     14.82      7.93      2.64 o
   2  10   0   6327.87   6094.38     47.61 o
   3  10   0  19313.50  18668.40    102.07 o
   4  10   0     42.26     40.95      3.96 o
   5  10   0   2553.46   2508.37     26.43 o
   6  10   0    300.64    274.79      9.25 o
   7  10   0   3089.02   3129.65     33.04 o
   8  10   0  12123.40  11977.30     80.72 o
   9  10   0   2400.01   2303.30     34.36 o
  10  10   0   4208.14   4179.34     64.77 o
   1  11   0   3788.65   3793.77     29.08 o
   2  11   0  11663.10  11457.00     63.53 o
   3  11   0   1913.97   1901.55     22.46 o
   4  11   0    501.31    502.03     11.89 o
   5  11   0    226.18    237.79     10.57 o
   6  11   0   3502.58   3452.29     35.69 o
   7  11   0   8930.56   8822.28     66.13 o
   8  11   0   4582.72   4584.13     46.26 o
   9  11   0     54.45     58.13      6.61 o
  10  11   0   6394.68   6337.91     55.53 o
  11  11   0   2710.87   2855.63     54.18 o
   0  12   0   2147.40   2111.70     31.72 o
   1  12   0   7758.07   7678.99     48.94 o
   2  12   0   8719.22   8701.19     56.88 o
   3  12   0   1431.63   1449.48     21.14 o
   4  12   0   1957.27   1951.71     26.43 o
   5  12   0    178.12    174.38      9.25 o
   6  12   0   9903.14   9829.75     67.46 o
   7  12   0   2173.47   2208.06     29.07 o
   8  12   0    240.90    277.42     13.21 o
   9  12   0   6411.29   6263.84     55.53 o
  10  12   0    256.60    262.89     13.21 o
  11  12   0   2635.80   2523.89     35.68 o
  12  12   0   8886.13   8545.76     95.20 o
   1  13   0   2701.43   2721.03     29.07 o
   2  13   0    785.28    792.70     14.53 o
   3  13   0   8817.76   8745.15     58.20 o
   4  13   0    310.86    301.21     11.89 o
   5  13   0  21095.70  20692.40    124.52 o
   6  13   0     40.96     43.59      5.28 o
   7  13   0    498.02    495.42     14.53 o
   8  13   0    262.94    278.74     13.21 o
   9  13   0     30.22     42.27      6.61 o
  10  13   0    691.67    672.45     18.50 o
  11  13   0      0.60      0.00      5.28 <
  12  13   0     41.38     44.92      7.93 o
  13  13   0  12287.10  11941.70    174.58 o
   0  14   0   8041.45   8036.24     83.31 o
   1  14   0  10235.70  10192.00     64.82 o
   2  14   0    540.79    540.34     13.21 o
   3  14   0     57.57     67.37      6.61 o
   4  14   0    589.15    562.80     13.21 o
   5  14   0     36.72     47.56      6.61 o
   6  14   0   6401.91   6280.94     52.88 o
   7  14   0   1539.42   1510.20     22.46 o
   8  14   0   2169.04   2148.51     33.03 o
   9  14   0  10460.00  10287.80     79.35 o
  10  14   0     59.37     58.13      7.93 o
  11  14   0    320.87    282.71     15.85 o
  12  14   0   1311.82   1285.52     43.60 o
  13  14   0      4.42     21.14     11.89 <
  14  14   0    706.94    779.46     48.88 o
   1  15   0   3424.05   3331.67     33.04 o
   2  15   0   5951.39   5981.87     48.91 o
   3  15   0   3744.64   3742.79     34.36 o
   4  15   0   1045.79   1001.46     18.50 o
   5  15   0   2452.91   2428.72     29.07 o
   6  15   0   1364.88   1333.12     25.10 o
   7  15   0   6661.53   6568.90     59.49 o
   8  15   0   3513.73   3525.80     38.32 o
   9  15   0      1.33     19.82      5.28 o
  10  15   0   2530.68   2497.36     42.28 o
  11  15   0    970.62    961.80     31.71 o
  12  15   0     27.54     26.42     10.57 <
  13  15   0    571.86    550.90     30.39 o
  14  15   0     11.55     29.06     11.89 <
  15  15   0   1302.33   1400.44     67.38 o
   0  16   0   2981.59   2985.20     47.57 o
   1  16   0    189.19    182.31     10.57 o
   2  16   0   2708.94   2707.60     34.36 o
   3  16   0   9266.83   9199.73     67.44 o
   4  16   0    843.35    800.62     18.50 o
   5  16   0   2000.87   1985.93     27.75 o
   6  16   0   1206.31   1150.76     21.14 o
   7  16   0   2294.30   2260.81     31.71 o
   8  16   0    656.19    635.46     18.50 o
   9  16   0     87.58     75.30      9.25 o
  10  16   0   1494.03   1462.58     34.35 o
  11  16   0   3468.58   3439.73     60.79 o
  12  16   0    593.15    556.18     26.42 o
  13  16   0    189.47    192.87     22.46 o
  14  16   0     19.79     23.78     10.57 <
  15  16   0   1871.56   1841.80     54.17 o
  16  16   0    473.74    578.63     54.16 o
   1  17   0   1716.93   1693.86     27.75 o
   2  17   0     34.30     36.99      6.61 o
   3  17   0    247.54    239.11     11.89 o
   4  17   0  10801.50  10692.30     71.41 o
   5  17   0     27.60     34.35      5.28 o
   6  17   0   2378.49   2336.12     34.35 o
   7  17   0   1544.66   1502.23     31.71 o
   8  17   0     11.02     21.14      7.93 <
   9  17   0    150.21    154.56     14.53 o
  10  17   0    548.24    539.01     22.46 o
  11  17   0    965.66    940.65     29.07 o
  12  17   0   1499.60   1547.12     43.60 o
  13  17   0      0.65      5.28      9.25 <
  14  17   0   2287.54   2209.18     52.85 o
  15  17   0    257.14    243.07     23.78 o
  16  17   0      1.61     -1.32      9.25 <
  17  17   0     90.92     71.34     29.06 <
   0  18   0   8684.19   8570.24     96.52 o
   1  18   0     13.10      9.25      5.28 <
   2  18   0     64.74     75.30      7.93 o
   3  18   0    486.38    508.62     17.17 o
   4  18   0    150.38    141.35     11.89 o
   5  18   0      5.32     15.85      6.61 <
   6  18   0     90.64     92.47      9.25 o
   7  18   0     14.67     38.31      7.93 o
   8  18   0   4004.99   4062.31     51.54 o
   9  18   0    346.14    352.73     19.82 o
  10  18   0   2409.04   2373.06     47.57 o
  11  18   0    126.20    130.78     14.53 o
  12  18   0    123.17     76.62     11.89 o
  13  18   0    148.05    163.81     19.82 o
  14  18   0    218.69    236.47     23.78 o
  15  18   0     16.72     22.46     11.89 <
  16  18   0    234.14    253.64     35.67 o
  17  18   0    131.14    173.06     26.42 o
   1  19   0   1722.03   1725.54     38.32 o
   2  19   0    441.72    422.75     21.14 o
   3  19   0     23.58     36.99      9.25 o
   4  19   0   3249.48   3167.45     47.57 o
   5  19   0    771.33    775.50     23.78 o
   6  19   0   1022.37   1025.21     25.10 o
   7  19   0   1595.55   1659.44     31.71 o
   8  19   0     82.54    107.00     11.89 o
   9  19   0     27.87     26.42      7.93 o
  10  19   0     27.69     48.88     10.57 o
  11  19   0   1126.18   1128.26     30.39 o
  12  19   0   1344.41   1307.96     36.99 o
  13  19   0    377.75    387.07     25.10 o
  14  19   0    777.57    807.20     34.35 o
  15  19   0    170.41    159.85     23.78 o
  16  19   0    243.72    248.36     26.42 o
   0  20   0     62.32     81.90     17.17 o
   1  20   0    222.01    219.29     15.85 o
   2  20   0   2543.84   2613.58     46.25 o
   3  20   0   1739.71   1746.67     31.71 o
   4  20   0    542.84    554.86     18.50 o
   5  20   0    309.02    310.45     15.85 o
   6  20   0   2285.00   2292.43     37.00 o
   7  20   0    759.23    733.22     22.46 o
   8  20   0    144.53    130.78     13.21 o
   9  20   0     17.23     15.85      7.93 <
  10  20   0    377.15    408.21     22.46 o
  11  20   0   1117.86   1132.22     30.39 o
  12  20   0   1123.00   1185.07     33.03 o
  13  20   0    121.88    129.46     15.85 o
  14  20   0    447.64    451.81     27.74 o
  15  20   0    256.00    249.68     21.14 o
   1  21   0     45.75     43.59      9.25 o
   2  21   0   1492.90   1486.35     33.03 o
   3  21   0    699.93    727.93     22.46 o
   4  21   0     17.89     15.85      6.61 <
   5  21   0   1838.10   1835.19     36.99 o
   6  21   0    356.99    372.54     22.46 o
   7  21   0      3.12     10.57      6.61 <
   8  21   0    579.10    607.70     22.46 o
   9  21   0     76.38     89.83     11.89 o
  10  21   0    828.35    807.20     27.74 o
  11  21   0     76.98     76.62     11.89 o
  12  21   0    131.06    174.38     23.78 o
  13  21   0    910.42    982.91     34.35 o
   0  22   0    191.38    219.29     36.99 o
   1  22   0   2298.01   2330.74     44.92 o
   2  22   0     17.23     47.56      9.25 o
   3  22   0    169.44    179.66     15.85 o
   4  22   0      1.64     -3.96      7.93 <
   5  22   0    183.35    177.02     14.53 o
   6  22   0      4.78      2.64      6.61 <
   7  22   0    125.90    126.82     11.89 o
   8  22   0    145.49    155.88     13.21 o
   9  22   0   2560.79   2552.74     44.92 o
  10  22   0     32.56     64.73     17.17 o
  11  22   0     14.07     21.14      9.25 <
   1  23   0      5.86     18.49      9.25 <
   2  23   0    541.49    565.42     26.42 o
   3  23   0    672.68    661.87     25.10 o
   4  23   0    475.21    472.95     25.10 o
   5  23   0   1911.54   1893.32     42.28 o
   6  23   0     43.57     47.56      9.25 o
   7  23   0     25.28     25.10     10.57 <
   8  23   0    297.61    299.88     22.46 o
   9  23   0     16.53     38.31      9.25 o
   0  24   0    137.51    195.51     31.70 o
   1  24   0    507.60    431.99     30.38 o
   2  24   0    370.00    371.22     30.38 o
   3  24   0    766.12    815.12     42.28 o
   4  24   0     95.18    112.29     17.17 o
   5  24   0    126.46    132.10     18.49 o
   6  24   0    492.37    541.64     33.03 o
   7  24   0    467.88    428.03     26.42 o
   0   0   1  34618.10  34761.30    530.18 o
   0   1   1    341.00    319.74      6.61 o
   1   1   1  14172.40  14366.30    107.65 o
  -1   1   1  13685.10  13623.90    147.55 o
   0   2   1    766.22    816.66      7.93 o
   1   2   1   2317.38   2336.24     15.87 o
  -1   2   1   2077.53   2101.12     17.19 o
   2   2   1  48547.40  50340.80    479.19 o
  -2   2   1  49430.10  50127.60    390.21 o
   0   3   1   5329.93   5290.77     29.12 o
   1   3   1    456.37    447.93      5.29 o
  -1   3   1    590.52    590.60      9.25 o
   2   3   1  48009.00  48540.20    323.69 o
  -2   3   1  47841.40  48136.30    331.77 o
   3   3   1  18587.70  18994.60    170.09 o
  -3   3   1  18265.20  18134.20    123.60 o
   0   4   1  12950.80  13454.60     63.68 o
   1   4   1  73085.70  73950.20    523.52 o
  -1   4   1  73397.20  73357.70    417.96 o
   2   4   1   3748.77   3855.43     25.13 o
  -2   4   1   3812.15   3918.84     29.10 o
   3   4   1   5908.97   5998.50     52.93 o
  -3   4   1   5807.06   5960.32     34.41 o
   4   4   1   2439.51   2426.87     38.33 o
  -4   4   1   2208.25   2227.42     23.79 o
   0   5   1    967.16    950.09     10.57 o
   1   5   1   7197.52   7573.41     38.39 o
  -1   5   1   7155.43   7409.35     46.33 o
   2   5   1  10233.90  10203.20     53.00 o
  -2   5   1  10436.90  10487.40     63.59 o
   3   5   1  23561.10  23568.50    138.25 o
  -3   5   1  23446.40  23706.20    119.64 o
   4   5   1   7860.22   7741.90     62.21 o
  -4   5   1   7868.42   7898.08     42.36 o
   5   5   1  54145.30  53494.20    599.27 o
  -5   5   1  54469.20  54534.60    501.58 o
   0   6   1   1657.37   1597.82     14.54 o
   1   6   1  18565.40  18797.20     84.96 o
  -1   6   1  19090.10  19403.70     95.57 o
   2   6   1  14889.80  15180.20     75.58 o
  -2   6   1  14964.00  15345.70     88.84 o
   3   6   1  12401.90  12286.30     71.55 o
  -3   6   1  12312.30  12188.50     66.25 o
   4   6   1   7096.45   7250.75     60.86 o
  -4   6   1   6970.67   7145.11     46.31 o
   5   6   1   1163.50   1158.85     22.46 o
  -5   6   1   1225.13   1218.29     14.53 o
   6   6   1  20885.90  20687.70    200.31 o
  -6   6   1  21018.20  20413.80    135.30 o
   0   7   1     32.48     38.31      3.96 o
   1   7   1   7457.71   7168.44     39.70 o
  -1   7   1   7489.97   7272.92     44.99 o
   2   7   1  14244.90  14348.20     70.24 o
  -2   7   1  14035.70  14093.10     78.19 o
   3   7   1   3128.30   3091.95     25.12 o
  -3   7   1   3056.47   3053.66     26.44 o
   4   7   1   3231.73   3229.37     35.69 o
  -4   7   1   3124.05   3197.72     26.44 o
   5   7   1   1227.31   1302.84     25.11 o
  -5   7   1   1203.90   1268.49     15.86 o
   6   7   1  10523.70  10289.60     84.71 o
  -6   7   1  10500.50  10517.30     71.47 o
   7   7   1   9811.17   9325.16    140.27 o
  -7   7   1   9836.69   9509.05     95.28 o
   0   8   1  31566.80  31023.20    142.28 o
   1   8   1     31.59     30.38      3.96 o
  -1   8   1     31.28     39.63      3.96 o
   2   8   1   1432.74   1412.60     14.54 o
  -2   8   1   1452.96   1452.23     17.18 o
   3   8   1  17224.20  17082.30     83.51 o
  -3   8   1  17262.90  17277.00     91.46 o
   4   8   1    453.72    437.30     10.57 o
  -4   8   1    479.15    502.03     10.57 o
   5   8   1   4070.95   4076.96     42.30 o
  -5   8   1   3940.45   3975.27     35.69 o
   6   8   1     38.00     39.63      6.61 o
  -6   8   1     57.33     70.01      5.28 o
   7   8   1   4064.89   4093.97     47.59 o
  -7   8   1   4139.31   4157.37     37.01 o
   8   8   1  10629.40  10847.00    130.99 o
  -8   8   1  10410.20  10507.30     95.27 o
   0   9   1    494.68    508.64      9.25 o
   1   9   1   1124.09   1136.33     15.86 o
  -1   9   1   1144.61   1131.04     17.18 o
   2   9   1    283.06    282.72      7.93 o
  -2   9   1    306.91    317.06     10.57 o
   3   9   1    632.85    684.37     11.89 o
  -3   9   1    633.65    685.69     11.89 o
   4   9   1  47373.50  46457.90    222.43 o
  -4   9   1  47502.00  46988.20    249.07 o
   5   9   1    776.98    761.01     15.85 o
  -5   9   1    750.80    758.37     13.21 o
   6   9   1   7613.91   7568.07     70.10 o
  -6   9   1   7590.39   7609.10     52.91 o
   7   9   1    268.30    282.71     17.17 o
  -7   9   1    283.58    270.82     10.57 o
   8   9   1   1749.23   1732.31     30.39 o
  -8   9   1   1766.56   1779.87     25.11 o
   9   9   1    114.44    121.54     15.85 o
  -9   9   1    133.70    122.86     11.89 o
   0  10   1  20214.20  20125.40    102.07 o
   1  10   1   1411.95   1449.51     17.18 o
  -1  10   1   1389.57   1407.23     18.50 o
   2  10   1   4421.90   4308.46     33.05 o
  -2  10   1   4451.04   4382.47     34.37 o
   3  10   1  13361.50  13118.20     70.17 o
  -3  10   1  13620.60  13655.10     72.82 o
   4  10   1     92.35     97.76      6.61 o
  -4  10   1     94.15     96.44      6.61 o
   5  10   1   4775.28   4531.79     37.02 o
  -5  10   1   4735.86   4621.72     37.02 o
   6  10   1   1183.91   1165.35     21.14 o
  -6  10   1   1191.11   1193.10     18.50 o
   7  10   1   2404.29   2430.19     37.00 o
  -7  10   1   2385.51   2443.41     27.75 o
   8  10   1   8810.91   8614.16     82.00 o
  -8  10   1   8874.25   8816.44     60.84 o
   9  10   1   2618.72   2678.61     40.97 o
  -9  10   1   2570.44   2599.34     31.72 o
  10  10   1  10084.70   9847.12    130.94 o
 -10  10   1  10049.20  10060.10    100.52 o
   0  11   1     16.32     13.21      3.96 o
   1  11   1  10662.60  10682.70     62.19 o
  -1  11   1  10797.90  10806.80     75.42 o
   2  11   1  16582.50  16290.50     87.41 o
  -2  11   1  16184.10  16000.20     87.41 o
   3  11   1   3072.84   3059.56     27.75 o
  -3  11   1   2973.91   2986.91     27.75 o
   4  11   1    130.26    126.82      7.93 o
  -4  11   1    160.80    154.56      7.93 o
   5  11   1    308.70    323.67     10.57 o
  -5  11   1    303.20    317.06     10.57 o
   6  11   1   8651.46   8562.55     58.19 o
  -6  11   1   8658.11   8623.38     59.52 o
   7  11   1  11872.60  11688.40     80.71 o
  -7  11   1  11906.00  11906.60     72.77 o
   8  11   1   5731.21   5588.15     63.46 o
  -8  11   1   5870.18   5827.33     47.59 o
   9  11   1     33.27     38.31      7.93 o
  -9  11   1     37.27     39.63      5.28 o
  10  11   1   4322.58   4196.42     55.51 o
 -10  11   1   4430.65   4473.92     43.62 o
  11  11   1   4042.94   3942.37     77.98 o
 -11  11   1   3996.09   3876.31     70.05 o
   0  12   1   2605.36   2574.33     27.75 o
   1  12   1   9042.76   8976.21     55.56 o
  -1  12   1   9102.45   9108.40     63.49 o
   2  12   1   8156.88   7992.23     51.58 o
  -2  12   1   8167.65   8104.64     59.52 o
   3  12   1     41.78     48.88      5.28 o
  -3  12   1     19.99     21.14      3.96 o
   4  12   1   2768.50   2765.97     29.07 o
  -4  12   1   2798.88   2850.53     27.75 o
   5  12   1    256.19    227.22      9.25 o
  -5  12   1    252.31    251.00     10.57 o
   6  12   1  12273.00  12076.00     75.42 o
  -6  12   1  12227.70  12113.10     76.74 o
   7  12   1   1969.36   1950.31     25.11 o
  -7  12   1   1946.82   1901.42     23.78 o
   8  12   1    871.44    874.61     21.14 o
  -8  12   1    872.83    841.58     17.18 o
   9  12   1   7097.37   6992.44     68.75 o
  -9  12   1   6881.08   6799.59     55.53 o
  10  12   1    304.45    322.34     18.50 o
 -10  12   1    309.50    313.09     13.21 o
  11  12   1    484.29    529.76     21.14 o
 -11  12   1    501.24    537.69     15.85 o
  12  12   1   3063.22   3064.42     71.36 o
 -12  12   1   3078.30   3080.27     59.46 o
   0  13   1    476.18    463.71     13.21 o
   1  13   1   1293.78   1285.57     18.50 o
  -1  13   1   1239.67   1232.73     19.82 o
   2  13   1   1137.30   1133.62     17.18 o
  -2  13   1   1174.40   1202.31     19.82 o
   3  13   1   6156.41   6076.30     44.95 o
  -3  13   1   6174.28   6082.89     46.27 o
   4  13   1    241.24    217.98     10.57 o
  -4  13   1    244.54    235.15      9.25 o
   5  13   1  20910.10  20707.60    112.58 o
  -5  13   1  20850.90  20575.30    107.28 o
   6  13   1    760.23    739.84     15.85 o
  -6  13   1    713.16    730.59     15.85 o
   7  13   1     78.73     91.15      7.93 o
  -7  13   1     88.99     81.90      6.61 o
   8  13   1    386.22    396.33     13.21 o
  -8  13   1    412.24    413.50     13.21 o
   9  13   1    434.51    426.71     17.17 o
  -9  13   1    426.08    414.82     14.53 o
  10  13   1    273.76    278.74     17.17 o
 -10  13   1    285.68    280.07     11.89 o
  11  13   1     27.06     22.46      6.61 o
 -11  13   1     24.79     18.49      5.28 o
  12  13   1    183.85    207.40     17.17 o
 -12  13   1    177.82    182.30     18.49 o
  13  13   1   7378.22   7385.67    153.35 o
 -13  13   1   7318.54   7428.02    161.28 o
   0  14   1    297.04    281.39     13.21 o
   1  14   1  12070.70  11845.10     74.09 o
  -1  14   1  12295.30  12141.10     78.06 o
   2  14   1   2717.27   2668.06     27.75 o
  -2  14   1   2768.88   2790.94     31.72 o
   3  14   1     86.06     72.66      6.61 o
  -3  14   1     89.34     93.79      7.93 o
   4  14   1   1301.76   1285.55     21.14 o
  -4  14   1   1277.45   1280.27     21.14 o
   5  14   1    545.73    529.77     14.53 o
  -5  14   1    570.87    541.66     13.21 o
   6  14   1   1108.20   1117.73     19.82 o
  -6  14   1   1090.17   1109.80     18.50 o
   7  14   1   1741.73   1704.46     26.43 o
  -7  14   1   1780.55   1762.59     25.10 o
   8  14   1     93.93     88.51      7.93 o
  -8  14   1     94.31    103.04      7.93 o
   9  14   1  10853.50  10692.50     80.67 o
  -9  14   1  10830.00  10783.80     72.74 o
  10  14   1    156.06    151.92     10.57 o
 -10  14   1    150.51    143.99      9.25 o
  11  14   1    489.69    465.02     21.14 o
 -11  14   1    516.78    509.94     19.82 o
  12  14   1   2245.88   2155.05     56.82 o
 -12  14   1   2242.32   2206.58     50.21 o
  13  14   1     66.83     83.23     14.53 o
 -13  14   1     62.18     70.01     11.89 o
  14  14   1    221.32    227.22     31.71 o
 -14  14   1    232.35    195.52     21.14 o
   0  15   1      0.17      0.00      3.96 <
   1  15   1   1252.18   1253.83     21.14 o
  -1  15   1   1217.24   1236.66     21.14 o
   2  15   1   6019.80   5907.77     46.27 o
  -2  15   1   6086.51   6070.32     50.23 o
   3  15   1   2543.52   2509.36     31.71 o
  -3  15   1   2581.24   2583.35     34.36 o
   4  15   1    763.58    763.62     17.17 o
  -4  15   1    766.29    768.90     17.17 o
   5  15   1   1397.10   1404.47     22.46 o
  -5  15   1   1425.62   1429.57     22.46 o
   6  15   1   1381.26   1387.28     23.78 o
  -6  15   1   1378.63   1393.89     22.46 o
   7  15   1   1475.17   1481.10     25.10 o
  -7  15   1   1483.61   1506.20     22.46 o
   8  15   1   3148.62   3076.34     35.68 o
  -8  15   1   3156.59   3071.05     34.36 o
   9  15   1     27.85     31.70      6.61 o
  -9  15   1     26.24     30.38      6.61 o
  10  15   1   2863.64   2810.60     44.93 o
 -10  15   1   2879.35   2789.46     46.25 o
  11  15   1   2792.68   2700.89     51.53 o
 -11  15   1   2818.96   2811.88     47.57 o
  12  15   1     66.17     68.69     11.89 o
 -12  15   1     63.27     66.05     10.57 o
  13  15   1    779.62    780.78     35.67 o
 -13  15   1    788.54    791.35     29.06 o
  14  15   1     17.97     13.21     11.89 <
 -14  15   1     21.76     19.82      9.25 <
  15  15   1   1051.22   1005.39     59.45 o
 -15  15   1   1045.22   1060.88     42.28 o
   0  16   1    679.66    697.55     17.17 o
   1  16   1    119.76    116.25      9.25 o
  -1  16   1    117.46    132.10      9.25 o
   2  16   1   1440.14   1403.15     23.78 o
  -2  16   1   1426.55   1380.69     22.46 o
   3  16   1   6073.19   6148.00     51.55 o
  -3  16   1   5992.95   6048.91     52.88 o
   4  16   1     43.31     50.20      6.61 o
  -4  16   1     30.98     43.59      6.61 o
   5  16   1   1602.44   1597.38     25.10 o
  -5  16   1   1537.97   1552.46     23.78 o
   6  16   1    889.08    873.28     19.82 o
  -6  16   1    892.91    871.96     18.50 o
   7  16   1   2973.80   2903.17     38.32 o
  -7  16   1   3049.79   3030.01     38.32 o
   8  16   1   1335.12   1306.66     26.42 o
  -8  16   1   1326.23   1323.84     29.07 o
   9  16   1    145.73    149.28     11.89 o
  -9  16   1    159.57    167.77     14.53 o
  10  16   1    950.35    963.11     27.74 o
 -10  16   1    939.97    992.18     30.39 o
  11  16   1   2769.84   2753.70     46.25 o
 -11  16   1   2752.50   2834.31     47.57 o
  12  16   1    841.94    845.52     35.67 o
 -12  16   1    851.95    870.62     26.42 o
  13  16   1    207.21    224.58     23.78 o
 -13  16   1    202.29    190.23     15.85 o
  14  16   1     36.19     27.74     11.89 <
 -14  16   1     37.11     72.66     10.57 o
  15  16   1   1887.34   1839.15     55.49 o
 -15  16   1   1885.48   1812.73     36.99 o
  16  16   1    234.99    232.51     34.35 o
 -16  16   1    226.56    210.05     23.78 o
   0  17   1      8.75      7.93      5.28 <
   1  17   1   1638.93   1666.10     29.07 o
  -1  17   1   1655.09   1667.41     27.75 o
   2  17   1     73.75     79.26      7.93 o
  -2  17   1     74.67     79.26      7.93 o
   3  17   1    441.41    425.39     17.17 o
  -3  17   1    443.88    426.71     15.85 o
   4  17   1   6889.73   6778.83     58.16 o
  -4  17   1   6869.40   6862.13     63.45 o
   5  17   1      0.52     -2.64      5.28 <
  -5  17   1      0.04     -7.93      3.96 <
   6  17   1   1012.21   1014.65     23.78 o
  -6  17   1    991.46   1051.64     26.42 o
   7  17   1   1819.59   1766.51     31.71 o
  -7  17   1   1785.39   1777.09     34.35 o
   8  17   1    229.66    245.72     15.85 o
  -8  17   1    225.97    245.72     15.85 o
   9  17   1     37.17     23.78      7.93 <
  -9  17   1     51.23     51.52      9.25 o
  10  17   1    199.67    216.65     17.17 o
 -10  17   1    203.86    216.65     14.53 o
  11  17   1   1006.85   1005.39     35.67 o
 -11  17   1    996.33    985.57     29.07 o
  12  17   1   1468.25   1500.87     42.28 o
 -12  17   1   1459.48   1515.41     39.64 o
  13  17   1     62.69     70.01     14.53 o
 -13  17   1     61.82     63.41     10.57 o
  14  17   1   2243.00   2268.62     62.10 o
 -14  17   1   2268.10   2285.80     46.24 o
  15  17   1    290.98    294.60     26.42 o
 -15  17   1    286.97    317.05     19.82 o
  16  17   1      5.66     21.14     11.89 <
 -16  17   1      5.62     14.53      7.93 <
  17  17   1    147.68     84.55     27.74 o
 -17  17   1    147.68    174.38     22.46 o
   0  18   1  12912.90  12881.50    113.75 o
   1  18   1    575.29    561.47     21.14 o
  -1  18   1    573.74    578.64     21.14 o
   2  18   1    724.14    684.34     22.46 o
  -2  18   1    718.51    657.92     21.14 o
   3  18   1    364.46    389.72     17.17 o
  -3  18   1    368.19    395.00     17.17 o
   4  18   1     75.33     75.30      9.25 o
  -4  18   1     64.45     62.09      7.93 o
   5  18   1    378.86    354.05     15.85 o
  -5  18   1    406.05    380.47     17.17 o
   6  18   1    527.91    498.05     18.50 o
  -6  18   1    521.84    502.02     18.50 o
   7  18   1      2.11     10.57      6.61 <
  -7  18   1      1.69      7.93      6.61 <
   8  18   1   5104.48   4923.08     63.44 o
  -8  18   1   5157.89   5121.30     63.44 o
   9  18   1    413.52    462.38     23.78 o
  -9  18   1    413.23    450.49     19.82 o
  10  18   1   2413.65   2395.51     52.85 o
 -10  18   1   2381.83   2370.41     40.96 o
  11  18   1     98.59     99.08     14.53 o
 -11  18   1     93.87    112.29     11.89 o
  12  18   1     64.10     63.41     11.89 o
 -12  18   1     57.49     63.41     10.57 o
  13  18   1      9.74     18.49     10.57 <
 -13  18   1     17.35     14.53      7.93 <
  14  18   1    296.83    302.52     23.78 o
 -14  18   1    292.31    284.03     19.82 o
  15  18   1     59.77     85.87     14.53 o
 -15  18   1     64.93     58.13      9.25 o
  16  18   1    257.74    248.36     29.06 o
 -16  18   1    261.59    289.31     22.46 o
   0  19   1      3.57     21.14      7.93 <
   1  19   1   2259.87   2283.21     38.32 o
  -1  19   1   2274.63   2293.78     38.32 o
   2  19   1   1081.55   1145.44     29.07 o
  -2  19   1   1079.25   1144.12     26.42 o
   3  19   1    157.50    149.28     10.57 o
  -3  19   1    158.80    159.85     13.21 o
   4  19   1   1791.47   1732.15     30.39 o
  -4  19   1   1833.39   1892.02     38.32 o
   5  19   1    323.68    321.02     18.49 o
  -5  19   1    321.43    335.55     17.17 o
   6  19   1   1811.64   1778.38     33.03 o
  -6  19   1   1797.42   1811.42     35.67 o
   7  19   1   3224.88   3140.95     48.89 o
  -7  19   1   3201.23   3258.57     54.18 o
   8  19   1    193.44    191.55     15.85 o
  -8  19   1    195.98    207.40     14.53 o
   9  19   1     24.92     29.06      9.25 o
  -9  19   1     25.74     31.70      7.93 o
  10  19   1    139.99    133.43     15.85 o
 -10  19   1    139.43    166.45     13.21 o
  11  19   1    435.71    388.40     25.10 o
 -11  19   1    436.90    439.92     22.46 o
  12  19   1    443.23    371.22     25.10 o
 -12  19   1    438.40    412.17     23.78 o
  13  19   1    282.75    287.99     23.78 o
 -13  19   1    287.74    305.16     21.14 o
  14  19   1    873.64    902.32     48.88 o
 -14  19   1    855.98    865.33     35.67 o
  15  19   1    311.74    356.69     31.71 o
 -15  19   1    310.32    347.44     34.35 o
   0  20   1      2.47      6.61      6.61 <
   1  20   1    140.52    154.56     15.85 o
  -1  20   1    142.48    153.24     13.21 o
   2  20   1   1790.39   1849.72     46.24 o
  -2  20   1   1771.69   1824.62     36.99 o
   3  20   1   1082.75   1071.45     31.71 o
  -3  20   1   1089.32   1079.38     29.07 o
   4  20   1    238.46    257.61     15.85 o
  -4  20   1    233.72    228.54     14.53 o
   5  20   1    194.13    171.74     13.21 o
  -5  20   1    178.88    196.84     14.53 o
   6  20   1   1938.01   1963.37     38.32 o
  -6  20   1   1951.10   2026.79     36.99 o
   7  20   1    404.11    359.33     21.14 o
  -7  20   1    408.27    447.84     19.82 o
   8  20   1    159.54    132.10     13.21 o
  -8  20   1    164.95    186.27     14.53 o
   9  20   1      2.63     11.89      7.93 <
  -9  20   1      1.91      3.96      6.61 <
  10  20   1    339.79    310.45     23.78 o
 -10  20   1    337.36    351.40     22.46 o
  11  20   1    506.11    515.22     30.38 o
 -11  20   1    522.51    523.15     25.10 o
  12  20   1    998.07   1089.93     38.31 o
 -12  20   1    988.34   1070.12     33.03 o
  13  20   1     67.26     81.90     17.17 o
 -13  20   1     73.06     88.51     14.53 o
  14  20   1    245.46    241.75     23.78 o
 -14  20   1    247.66    287.99     23.78 o
   0  21   1      1.74      9.25      6.61 <
   1  21   1      2.98     18.49      9.25 <
  -1  21   1      4.58      3.96      6.61 <
   2  21   1   1751.82   1664.74     40.96 o
  -2  21   1   1742.94   1709.66     36.99 o
   3  21   1    915.27    973.67     31.71 o
  -3  21   1    930.37    903.65     27.74 o
   4  21   1     39.94     42.27      9.25 o
  -4  21   1     41.08     42.27      7.93 o
   5  21   1   1582.08   1619.79     35.67 o
  -5  21   1   1580.08   1673.96     34.35 o
   6  21   1    560.62    582.60     21.14 o
  -6  21   1    557.34    579.96     23.78 o
   7  21   1    217.36    196.84     14.53 o
  -7  21   1    211.73    237.79     18.49 o
   8  21   1    671.34    661.87     27.74 o
  -8  21   1    678.35    696.22     26.42 o
   9  21   1     13.39     17.17      9.25 <
  -9  21   1     18.07     18.49      9.25 <
  10  21   1    824.47    805.88     30.39 o
 -10  21   1    820.47    824.38     30.39 o
  11  21   1      3.77     18.49     11.89 <
 -11  21   1      2.74     -1.32      9.25 <
  12  21   1     55.78     70.01     13.21 o
 -12  21   1     60.06     76.62     14.53 o
   0  22   1      7.43     15.85      7.93 <
   1  22   1   2135.92   2160.26     47.57 o
  -1  22   1   2142.73   2148.37     42.28 o
   2  22   1     81.80     79.26     11.89 o
  -2  22   1     82.12     93.79     11.89 o
   3  22   1    180.65    191.55     17.17 o
  -3  22   1    190.93    198.16     18.49 o
   4  22   1     21.40     29.06     10.57 <
  -4  22   1     18.52     19.82      7.93 <
   5  22   1    140.33    154.56     14.53 o
  -5  22   1    143.82    137.39     14.53 o
   6  22   1     42.26     42.27      7.93 o
  -6  22   1     41.10     21.14      7.93 <
   7  22   1    184.88    187.59     15.85 o
  -7  22   1    187.83    177.02     15.85 o
   8  22   1     16.22     21.14      7.93 <
  -8  22   1     15.85     27.74      9.25 <
   9  22   1   2602.65   2651.84     56.82 o
  -9  22   1   2582.08   2696.77     62.10 o
  10  22   1     27.47     35.67     11.89 o
 -10  22   1     29.42     46.24     10.57 o
  11  22   1     21.87     39.63     10.57 o
 -11  22   1     19.83      9.25     10.57 <
   0  23   1     20.84     19.82     10.57 <
   1  23   1     23.25     26.42      9.25 <
  -1  23   1     22.14     11.89      7.93 <
   2  23   1    397.45    410.85     25.10 o
  -2  23   1    386.30    406.89     26.42 o
   3  23   1    826.21    825.70     36.99 o
  -3  23   1    833.39    840.23     31.71 o
   4  23   1    223.13    278.74     22.46 o
  -4  23   1    214.48    268.17     21.14 o
   5  23   1   1286.77   1208.86     38.31 o
  -5  23   1   1281.88   1288.13     39.63 o
   6  23   1     29.44     38.31     11.89 o
  -6  23   1     25.72     22.46     11.89 <
   7  23   1     60.82     70.01     11.89 o
  -7  23   1     57.19     43.59     13.21 o
   8  23   1    361.10    332.91     23.78 o
  -8  23   1    371.88    384.43     23.78 o
   0  24   1     48.21     58.13     14.53 o
   1  24   1    186.85    167.77     21.14 o
  -1  24   1    188.43    182.30     21.14 o
   2  24   1    367.52    319.70     27.74 o
  -2  24   1    371.02    405.57     27.74 o
   3  24   1    378.15    438.59     38.31 o
  -3  24   1    384.45    398.96     30.38 o
   4  24   1    186.27    182.30     21.14 o
  -4  24   1    188.21    174.38     21.14 o
   5  24   1    106.58    126.82     18.49 o
  -5  24   1    100.51    133.43     17.17 o
   0   0   2 136524.00 133193.00   1375.04 o
   0   1   2     92.68     81.91      5.28 o
   1   1   2  27582.20  27696.10    183.42 o
  -1   1   2  27505.50  27678.00    231.27 o
   0   2   2   1893.48   1978.40     21.15 o
   1   2   2   1274.56   1331.98     13.21 o
  -1   2   2   1333.86   1346.50     37.00 o
   2   2   2   9337.46   9011.72     70.16 o
  -2   2   2   9453.09   9141.21    176.05 o
   0   3   2    282.48    260.26      6.61 o
   1   3   2   2863.96   2968.83     23.79 o
  -1   3   2   2883.67   2975.43     37.01 o
   2   3   2  23593.70  23729.20    115.48 o
  -2   3   2  23218.90  23654.10    216.38 o
   3   3   2   6127.10   6130.55     54.23 o
  -3   3   2   6186.06   6107.99    136.23 o
   0   4   2     38.70     46.24      3.96 o
   1   4   2  24381.80  24676.90    111.52 o
  -1   4   2  24592.60  24682.40    152.66 o
   2   4   2   1841.63   1821.00     15.86 o
  -2   4   2   1737.95   1749.68     25.11 o
   3   4   2   2187.40   2241.46     21.15 o
  -3   4   2   2315.58   2406.60     30.40 o
   4   4   2   2415.91   2410.69     27.75 o
  -4   4   2   2535.53   2600.94     35.68 o
   0   5   2   2605.77   2646.02     19.83 o
   1   5   2    550.23    572.07      7.93 o
  -1   5   2    583.64    605.09     10.57 o
   2   5   2   6290.47   6229.37     34.39 o
  -2   5   2   6270.76   6206.91     51.58 o
   3   5   2  10295.60  10315.10     51.62 o
  -3   5   2  10089.80  10005.80     80.73 o
   4   5   2    924.63    856.16     13.21 o
  -4   5   2    889.06    842.95     14.53 o
   5   5   2  37871.70  37588.40    283.19 o
  -5   5   2  38078.70  37848.90    283.18 o
   0   6   2  10059.40  10255.30     54.26 o
   1   6   2   6704.95   6746.76     39.68 o
  -1   6   2   6750.39   6839.29     43.65 o
   2   6   2  14096.60  13952.00     75.49 o
  -2   6   2  14154.20  14151.80     90.05 o
   3   6   2   2756.48   2787.42     23.79 o
  -3   6   2   2834.85   2899.72     29.08 o
   4   6   2   2674.70   2661.79     25.11 o
  -4   6   2   2782.15   2841.48     26.43 o
   5   6   2    650.91    655.30     11.89 o
  -5   6   2    629.15    660.58     13.21 o
   6   6   2  16869.70  16471.70    144.36 o
  -6   6   2  16614.70  16472.40    115.23 o
   0   7   2    418.58    402.94      9.25 o
   1   7   2  23469.60  23338.00    112.73 o
  -1   7   2  23382.90  23280.00    116.71 o
   2   7   2   7151.01   7340.63     44.97 o
  -2   7   2   7284.62   7381.46     55.55 o
   3   7   2   3754.26   3882.24     30.40 o
  -3   7   2   3755.61   3878.27     37.01 o
   4   7   2   1752.45   1761.41     19.82 o
  -4   7   2   1736.05   1687.42     21.14 o
   5   7   2     14.01     17.17      3.96 o
  -5   7   2     21.29     25.10      3.96 o
   6   7   2   4288.16   4241.94     43.62 o
  -6   7   2   4428.45   4381.97     33.05 o
   7   7   2  23544.90  23020.20    194.84 o
  -7   7   2  23744.10  23342.90    156.40 o
   0   8   2  37381.90  36670.50    187.37 o
   1   8   2     71.64     71.34      5.28 o
  -1   8   2     67.34     67.37      5.28 o
   2   8   2   3334.42   3404.72     27.76 o
  -2   8   2   3284.92   3362.45     33.04 o
   3   8   2   8721.50   8861.15     52.91 o
  -3   8   2   8524.67   8707.99     64.82 o
   4   8   2    115.93    126.82      6.61 o
  -4   8   2    124.73    159.85      9.25 o
   5   8   2   3375.70   3415.21     34.36 o
  -5   8   2   3387.88   3469.39     37.01 o
   6   8   2   1071.47   1064.91     19.82 o
  -6   8   2   1060.97   1037.16     17.18 o
   7   8   2   2349.45   2337.61     33.04 o
  -7   8   2   2271.46   2297.99     22.46 o
   8   8   2  19123.10  18946.00    170.83 o
  -8   8   2  19016.10  18362.30    132.43 o
   0   9   2    296.72    305.17     10.57 o
   1   9   2   1093.56   1091.34     15.85 o
  -1   9   2   1053.89   1031.89     17.18 o
   2   9   2    643.53    638.12     11.89 o
  -2   9   2    638.50    632.83     14.53 o
   3   9   2      7.41      5.28      3.96 <
  -3   9   2     10.58     14.53      3.96 o
   4   9   2  33869.10  33844.70    160.60 o
  -4   9   2  33673.30  33582.80    187.15 o
   5   9   2    210.54    203.44     10.57 o
  -5   9   2    190.03    186.27      9.25 o
   6   9   2   4239.28   4343.35     40.97 o
  -6   9   2   4265.49   4430.57     38.33 o
   7   9   2    411.30    406.90     13.21 o
  -7   9   2    419.62    405.58     11.89 o
   8   9   2    698.16    720.02     19.82 o
  -8   9   2    728.32    737.20     13.21 o
   9   9   2    721.12    753.04     26.42 o
  -9   9   2    654.74    643.40     18.50 o
   0  10   2  13496.90  13785.80     86.03 o
   1  10   2     73.21     73.98      6.61 o
  -1  10   2     68.90     81.90      6.61 o
   2  10   2   2364.14   2397.16     26.43 o
  -2  10   2   2469.06   2506.81     30.39 o
   3  10   2  12438.20  12434.60     72.78 o
  -3  10   2  12430.50  12332.80     84.69 o
   4  10   2     19.75     29.06      3.96 o
  -4  10   2     22.23     26.42      5.28 o
   5  10   2   2483.13   2457.93     26.43 o
  -5  10   2   2568.50   2603.26     27.75 o
   6  10   2     29.18     31.70      5.28 o
  -6  10   2     52.60     56.80      5.28 o
   7  10   2   2282.05   2338.85     31.71 o
  -7  10   2   2215.40   2186.91     26.43 o
   8  10   2   7124.62   7151.38     67.43 o
  -8  10   2   7104.97   7195.03     50.24 o
   9  10   2   2146.80   2061.29     34.35 o
  -9  10   2   2110.34   2115.48     25.11 o
  10  10   2   2816.07   2837.14     54.18 o
 -10  10   2   2894.05   2860.90     40.96 o
   0  11   2     36.80     59.45      6.61 o
   1  11   2   4669.00   4640.94     39.65 o
  -1  11   2   4647.19   4588.08     44.94 o
   2  11   2   7240.96   7123.26     52.89 o
  -2  11   2   7470.59   7495.92     60.82 o
   3  11   2   1768.90   1742.83     23.78 o
  -3  11   2   1780.72   1823.43     30.39 o
   4  11   2    381.90    389.72     11.89 o
  -4  11   2    377.45    410.86     13.21 o
   5  11   2     19.26     22.46      3.96 o
  -5  11   2     13.29     21.14      3.96 o
   6  11   2   2294.23   2328.30     27.75 o
  -6  11   2   2356.15   2402.28     27.75 o
   7  11   2   4543.90   4602.26     44.94 o
  -7  11   2   4591.67   4641.88     42.30 o
   8  11   2   2600.67   2546.35     33.04 o
  -8  11   2   2577.77   2543.72     31.71 o
   9  11   2     70.79     64.73      9.25 o
  -9  11   2     70.13     64.73      5.28 o
  10  11   2   3545.73   3528.43     47.57 o
 -10  11   2   3504.74   3398.94     35.68 o
  11  11   2   2940.31   2866.16     60.79 o
 -11  11   2   2946.09   2842.37     43.61 o
   0  12   2    295.36    335.55     13.21 o
   1  12   2   5788.09   5654.01     48.91 o
  -1  12   2   5735.30   5738.65     48.91 o
   2  12   2   5430.26   5413.14     46.27 o
  -2  12   2   5367.38   5238.69     48.91 o
   3  12   2    566.10    586.58     14.53 o
  -3  12   2    555.17    574.69     15.85 o
   4  12   2   1215.87   1210.24     18.50 o
  -4  12   2   1228.07   1222.13     21.14 o
   5  12   2     98.10     95.11      7.93 o
  -5  12   2     97.08    110.97      7.93 o
   6  12   2   7844.95   7715.04     55.53 o
  -6  12   2   7861.05   7804.94     60.82 o
   7  12   2   1732.24   1742.76     29.07 o
  -7  12   2   1698.03   1680.67     25.10 o
   8  12   2    124.26    138.71      9.25 o
  -8  12   2    118.31    143.99      9.25 o
   9  12   2   5122.79   5078.15     51.55 o
  -9  12   2   5249.00   5226.11     47.58 o
  10  12   2    210.89    212.69     14.53 o
 -10  12   2    198.87    203.44      9.25 o
  11  12   2   1261.28   1219.46     30.39 o
 -11  12   2   1259.37   1227.38     21.14 o
  12  12   2   4346.78   4262.07     74.01 o
 -12  12   2   4390.28   4206.55     76.65 o
   0  13   2    359.05    389.72     15.85 o
   1  13   2   2041.79   2056.01     30.39 o
  -1  13   2   2057.03   2003.15     30.39 o
   2  13   2    598.08    564.12     14.53 o
  -2  13   2    579.52    576.01     15.85 o
   3  13   2   3644.50   3733.42     38.33 o
  -3  13   2   3582.72   3609.22     40.97 o
   4  13   2     62.27     73.98      7.93 o
  -4  13   2     60.36     66.05      7.93 o
   5  13   2  14203.80  14149.10     87.32 o
  -5  13   2  14195.80  14282.70    100.55 o
   6  13   2     50.40     54.16      6.61 o
  -6  13   2     52.37     52.84      6.61 o
   7  13   2    505.54    498.05     14.53 o
  -7  13   2    498.69    498.05     14.53 o
   8  13   2    511.61    524.47     14.53 o
  -8  13   2    485.38    494.09     15.85 o
   9  13   2    168.10    174.38     10.57 o
  -9  13   2    168.21    195.51     11.89 o
  10  13   2    696.97    697.55     21.14 o
 -10  13   2    665.90    660.56     15.85 o
  11  13   2     51.10     58.13      7.93 o
 -11  13   2     54.68     55.48      7.93 o
  12  13   2     24.84     42.27     11.89 o
 -12  13   2     30.68     46.24      7.93 o
  13  13   2   7849.88   7722.76    128.23 o
 -13  13   2   7797.97   7397.60    112.36 o
   0  14   2   3817.01   3917.16     51.54 o
   1  14   2   6423.16   6425.90     64.77 o
  -1  14   2   6271.17   6289.85     70.06 o
   2  14   2    896.87    908.96     19.82 o
  -2  14   2    919.78    934.06     19.82 o
   3  14   2    167.24    186.27     10.57 o
  -3  14   2    156.51    150.60      9.25 o
   4  14   2    438.33    442.57     15.85 o
  -4  14   2    485.54    478.23     15.85 o
   5  14   2    166.59    162.49     10.57 o
  -5  14   2    154.03    141.35      9.25 o
   6  14   2   3492.99   3498.02     35.68 o
  -6  14   2   3515.77   3537.65     37.00 o
   7  14   2    637.41    659.23     15.85 o
  -7  14   2    643.77    644.70     17.17 o
   8  14   2    655.92    647.34     17.17 o
  -8  14   2    663.55    627.53     18.50 o
   9  14   2   7374.08   7194.08     68.74 o
  -9  14   2   7374.09   7076.43     71.39 o
  10  14   2      0.04      6.61      5.28 <
 -10  14   2      0.15      7.93      6.61 <
  11  14   2    316.49    332.91     18.49 o
 -11  14   2    297.68    326.30     17.17 o
  12  14   2   1029.78   1056.92     27.74 o
 -12  14   2   1031.95   1008.04     23.78 o
  13  14   2     26.84     39.63     10.57 o
 -13  14   2     32.01     34.35      6.61 o
  14  14   2    592.59    640.73     36.99 o
 -14  14   2    608.81    597.13     31.71 o
   0  15   2     30.74     43.59      7.93 o
   1  15   2   1777.63   1782.39     30.39 o
  -1  15   2   1753.09   1728.22     31.71 o
   2  15   2   4602.56   4596.66     51.54 o
  -2  15   2   4501.94   4559.70     50.22 o
   3  15   2   2786.90   2740.59     34.36 o
  -3  15   2   2786.55   2770.98     35.68 o
   4  15   2    455.50    465.02     17.17 o
  -4  15   2    474.09    474.27     15.85 o
   5  15   2   1874.78   1890.74     30.39 o
  -5  15   2   1866.30   1855.07     30.39 o
   6  15   2    989.73    992.19     21.14 o
  -6  15   2   1002.40   1017.29     23.78 o
   7  15   2   3647.47   3598.42     42.29 o
  -7  15   2   3666.82   3771.53     46.25 o
   8  15   2   1761.70   1746.68     33.03 o
  -8  15   2   1734.40   1676.66     33.03 o
   9  15   2     15.07     17.17      6.61 <
  -9  15   2     15.31     34.35      9.25 o
  10  15   2   1753.17   1777.06     35.67 o
 -10  15   2   1769.19   1703.07     39.64 o
  11  15   2    741.54    763.61     26.42 o
 -11  15   2    771.54    697.55     33.03 o
  12  15   2     66.98     71.34     11.89 o
 -12  15   2     69.08     51.52      7.93 o
  13  15   2    510.29    515.22     26.42 o
 -13  15   2    505.51    500.69     23.78 o
  14  15   2     80.25     85.87     11.89 o
 -14  15   2     75.11     75.30     14.53 o
  15  15   2    909.46   1011.98     59.45 o
 -15  15   2    901.41    992.16     55.49 o
   0  16   2   1480.97   1477.12     30.39 o
   1  16   2    212.42    214.01     14.53 o
  -1  16   2    210.20    182.31     13.21 o
   2  16   2   1891.08   1859.03     33.03 o
  -2  16   2   1876.50   1872.24     34.35 o
   3  16   2   5930.29   5938.82     58.16 o
  -3  16   2   5980.49   6032.64     63.45 o
   4  16   2    258.97    252.32     14.53 o
  -4  16   2    261.54    243.07     15.85 o
   5  16   2   1743.04   1724.23     36.99 o
  -5  16   2   1764.36   1725.55     34.35 o
   6  16   2    531.57    523.15     18.50 o
  -6  16   2    517.96    487.48     19.82 o
   7  16   2   1770.60   1786.32     31.71 o
  -7  16   2   1763.86   1782.36     39.64 o
   8  16   2    629.46    636.77     18.50 o
  -8  16   2    605.81    620.92     22.46 o
   9  16   2    143.44    149.28     13.21 o
  -9  16   2    128.82    125.50     13.21 o
  10  16   2    833.58    866.66     29.06 o
 -10  16   2    833.25    825.70     31.71 o
  11  16   2   2341.93   2400.79     47.57 o
 -11  16   2   2345.93   2262.05     47.57 o
  12  16   2    426.98    406.89     25.10 o
 -12  16   2    431.25    373.86     22.46 o
  13  16   2     74.88    100.40     13.21 o
 -13  16   2     76.69     80.58     11.89 o
  14  16   2     27.90     48.88     13.21 o
 -14  16   2     26.49     27.74      9.25 <
  15  16   2   1210.79   1230.00     40.96 o
 -15  16   2   1222.04   1249.81     44.92 o
  16  16   2    184.93    147.96     26.42 o
 -16  16   2    187.50    161.17     27.74 o
   0  17   2      1.61      5.28      6.61 <
   1  17   2   1141.05   1169.23     31.71 o
  -1  17   2   1129.24   1134.88     31.71 o
   2  17   2     10.79     13.21      6.61 <
  -2  17   2      6.82      5.28      6.61 <
   3  17   2    215.65    223.26     18.49 o
  -3  17   2    228.95    286.67     15.85 o
   4  17   2   6945.04   6962.32     79.31 o
  -4  17   2   6998.33   7106.37     76.67 o
   5  17   2    127.78    133.43     11.89 o
  -5  17   2    136.14    136.07     11.89 o
   6  17   2   1483.55   1459.93     29.07 o
  -6  17   2   1468.22   1420.29     34.35 o
   7  17   2   1260.95   1222.09     29.07 o
  -7  17   2   1269.64   1286.82     33.03 o
   8  17   2     45.14     60.77      9.25 o
  -8  17   2     38.40     40.95      9.25 o
   9  17   2    255.40    262.89     17.17 o
  -9  17   2    223.19    217.97     15.85 o
  10  17   2    516.78    517.86     25.10 o
 -10  17   2    512.45    544.29     23.78 o
  11  17   2    489.86    466.34     25.10 o
 -11  17   2    503.57    507.30     25.10 o
  12  17   2   1020.98   1011.99     34.35 o
 -12  17   2   1010.55   1015.95     33.03 o
  13  17   2      9.97      6.61      9.25 <
 -13  17   2     10.55     11.89      7.93 <
  14  17   2   1695.94   1705.67     47.56 o
 -14  17   2   1667.78   1713.60     51.53 o
  15  17   2    136.31    128.14     18.49 o
 -15  17   2    137.66    177.02     21.14 o
  16  17   2      3.52    -13.21     10.57 <
 -16  17   2      3.15      2.64     10.57 <
   0  18   2   6301.77   6273.14     75.34 o
   1  18   2      9.66     26.42      9.25 <
  -1  18   2      4.43      2.64      6.61 <
   2  18   2     59.45     58.13     11.89 o
  -2  18   2     60.39     62.09     10.57 o
   3  18   2    344.82    383.11     23.78 o
  -3  18   2    349.57    388.39     21.14 o
   4  18   2    115.68    128.14     13.21 o
  -4  18   2    122.01    124.18     13.21 o
   5  18   2    156.79    178.34     17.17 o
  -5  18   2    132.29    167.77     15.85 o
   6  18   2    122.64    133.43     11.89 o
  -6  18   2    128.78    146.64     14.53 o
   7  18   2      8.30     17.17      7.93 <
  -7  18   2      9.00     21.14      9.25 <
   8  18   2   2974.62   2959.84     47.57 o
  -8  18   2   2957.08   2953.24     54.18 o
   9  18   2    160.66    177.02     14.53 o
  -9  18   2    157.85    180.98     15.85 o
  10  18   2   1857.42   1803.48     40.96 o
 -10  18   2   1860.30   1803.48     40.96 o
  11  18   2     67.97     84.55     11.89 o
 -11  18   2     74.88    104.36     13.21 o
  12  18   2     96.00     93.79     14.53 o
 -12  18   2    102.30    122.86     17.17 o
  13  18   2    150.37    142.67     17.17 o
 -13  18   2    136.96    141.35     15.85 o
  14  18   2    105.61    117.57     17.17 o
 -14  18   2    115.93    147.96     19.82 o
  15  18   2     33.84     56.80     13.21 o
 -15  18   2     32.04     52.84     15.85 o
   0  19   2     29.72     33.03      9.25 o
   1  19   2   1303.54   1333.07     34.35 o
  -1  19   2   1290.11   1340.99     40.96 o
   2  19   2    356.76    429.35     25.10 o
  -2  19   2    355.10    376.50     23.78 o
   3  19   2     21.44     26.42     10.57 <
  -3  19   2     14.61      5.28      7.93 <
   4  19   2   2091.96   2106.10     47.57 o
  -4  19   2   2103.62   2091.56     40.96 o
   5  19   2    366.71    350.08     22.46 o
  -5  19   2    369.88    364.61     19.82 o
   6  19   2    835.68    836.27     30.39 o
  -6  19   2    807.77    846.84     29.06 o
   7  19   2    830.32    873.26     29.06 o
  -7  19   2    877.75    877.22     29.06 o
   8  19   2     73.82     84.55     11.89 o
  -8  19   2     75.15     81.90     11.89 o
   9  19   2     41.31     51.52      9.25 o
  -9  19   2     37.23     39.63      9.25 o
  10  19   2     54.80     59.45     10.57 o
 -10  19   2     62.17     85.87     13.21 o
  11  19   2    661.58    603.74     27.74 o
 -11  19   2    672.12    700.18     27.74 o
  12  19   2    839.95    903.64     38.31 o
 -12  19   2    858.53    899.68     33.03 o
  13  19   2    350.26    351.40     27.74 o
 -13  19   2    347.54    343.48     23.78 o
   0  20   2     24.70     22.46      9.25 <
   1  20   2    192.83    196.84     17.17 o
  -1  20   2    189.25    207.40     18.49 o
   2  20   2   1419.71   1478.41     44.92 o
  -2  20   2   1423.24   1454.62     39.64 o
   3  20   2   1003.79   1018.60     43.60 o
  -3  20   2    991.33   1023.88     35.67 o
   4  20   2    409.07    478.23     33.03 o
  -4  20   2    427.69    512.58     25.10 o
   5  20   2    188.73    179.66     21.14 o
  -5  20   2    194.98    194.19     17.17 o
   6  20   2   1698.76   1798.16     47.56 o
  -6  20   2   1680.03   1710.97     39.64 o
   7  20   2    475.32    472.95     29.06 o
  -7  20   2    474.88    475.59     25.10 o
   8  20   2     34.51     39.63     10.57 o
  -8  20   2     38.58     29.06      9.25 o
   9  20   2     13.41      7.93      9.25 <
  -9  20   2     12.78     31.70      9.25 o
  10  20   2    240.65    216.65     18.49 o
 -10  20   2    236.42    266.85     22.46 o
  11  20   2    675.07    651.30     40.95 o
 -11  20   2    668.57    710.75     27.74 o
  12  20   2    779.41    829.66     34.35 o
 -12  20   2    780.94    797.95     31.71 o
   0  21   2    154.80    173.06     17.17 o
   1  21   2     24.96     23.78      9.25 <
  -1  21   2     24.58     30.38      9.25 o
   2  21   2   1116.00   1145.43     40.96 o
  -2  21   2   1111.20   1097.87     35.67 o
   3  21   2    532.87    515.22     29.06 o
  -3  21   2    526.62    546.93     26.42 o
   4  21   2     46.55     70.01     15.85 o
  -4  21   2     41.21     40.95     10.57 o
   5  21   2   1438.12   1473.11     47.56 o
  -5  21   2   1415.23   1458.58     35.67 o
   6  21   2    198.23    198.16     18.49 o
  -6  21   2    196.07    203.44     17.17 o
   7  21   2      5.46     11.89      9.25 <
  -7  21   2     10.66     23.78      9.25 <
   8  21   2    480.89    458.41     25.10 o
  -8  21   2    491.72    521.83     29.06 o
   9  21   2     28.19     30.38     10.57 <
  -9  21   2     27.19     62.09     11.89 o
  10  21   2    649.83    663.19     29.06 o
 -10  21   2    643.59    727.92     40.95 o
   0  22   2    154.26    206.08     19.82 o
   1  22   2   1585.82   1605.25     48.88 o
  -1  22   2   1565.88   1552.40     42.28 o
   2  22   2     14.51      1.32      9.25 <
  -2  22   2     13.42     11.89      9.25 <
   3  22   2    120.74    117.57     17.17 o
  -3  22   2    118.75    142.67     15.85 o
   4  22   2     99.05     85.87     14.53 o
  -4  22   2    106.99    100.40     15.85 o
   5  22   2    133.01     96.44     19.82 o
  -5  22   2    136.26    161.17     22.46 o
   6  22   2     66.38     72.66     14.53 o
  -6  22   2     61.98     64.73     13.21 o
   7  22   2     99.87    121.54     21.14 o
  -7  22   2    107.02    104.36     14.53 o
   8  22   2     61.82     75.30     14.53 o
  -8  22   2     61.08     93.79     13.21 o
   0  23   2     40.46     35.67     11.89 o
   1  23   2      6.11     11.89     10.57 <
  -1  23   2      7.39     17.17     10.57 <
   2  23   2    324.14    327.62     26.42 o
  -2  23   2    336.27    307.81     22.46 o
   3  23   2    442.30    468.98     33.03 o
  -3  23   2    447.67    409.53     26.42 o
   4  23   2    357.95    425.38     38.31 o
  -4  23   2    363.09    431.99     27.74 o
   5  23   2   1080.98   1093.90     42.28 o
  -5  23   2   1085.16   1037.09     36.99 o
   0   0   3  23471.70  23624.80    261.13 o
   0   1   3     36.02     44.92      3.96 o
   1   1   3   7186.54   7213.74     63.48 o
  -1   1   3   7252.94   7249.37     99.18 o
   0   2   3    160.81    191.55      7.93 o
   1   2   3    555.86    546.95     10.57 o
  -1   2   3    525.78    544.31     17.17 o
   2   2   3  10961.70  10870.40     87.32 o
  -2   2   3  10996.50  10922.00    152.15 o
   0   3   3    794.15    747.78     13.21 o
   1   3   3    255.56    274.78      9.25 o
  -1   3   3    255.98    268.18     15.85 o
   2   3   3  14540.50  14649.80     83.40 o
  -2   3   3  14769.30  14727.40    157.52 o
   3   3   3   7100.64   7195.98     74.05 o
  -3   3   3   7064.27   7182.79    167.93 o
   0   4   3   1284.37   1293.51     21.14 o
   1   4   3  17178.40  17189.50     99.31 o
  -1   4   3  16991.80  17122.50    133.74 o
   2   4   3   1447.26   1507.60     18.50 o
  -2   4   3   1496.83   1604.04     50.21 o
   3   4   3   1599.16   1655.59     19.82 o
  -3   4   3   1552.51   1552.54     48.89 o
   4   4   3   2181.93   2159.15     33.03 o
  -4   4   3   2073.70   2068.00     81.93 o
   0   5   3   1249.36   1264.43     18.50 o
   1   5   3   2619.32   2657.50     27.75 o
  -1   5   3   2589.34   2646.94     34.36 o
   2   5   3   3851.24   3835.55     34.36 o
  -2   5   3   3805.05   3686.22     62.12 o
   3   5   3   6651.07   6673.12     47.60 o
  -3   5   3   6775.38   6740.43    117.67 o
   4   5   3   2063.48   2053.41     23.78 o
  -4   5   3   2033.12   2005.85     58.14 o
   5   5   3  17653.10  17637.30    139.01 o
  -5   5   3  17570.70  17742.10    333.63 o
   0   6   3    997.57    968.44     18.50 o
   1   6   3   5686.42   5804.88     46.27 o
  -1   6   3   5660.66   5767.88     60.81 o
   2   6   3   6912.53   7043.29     50.24 o
  -2   6   3   6854.15   6937.57     72.72 o
   3   6   3   2721.06   2742.10     29.07 o
  -3   6   3   2788.52   2806.83     54.18 o
   4   6   3   2654.43   2642.91     30.39 o
  -4   6   3   2601.13   2731.46     70.04 o
   5   6   3    236.16    249.68     11.89 o
  -5   6   3    251.74    272.14     26.42 o
   6   6   3  11151.40  10874.70    129.63 o
  -6   6   3  11315.30  11394.30    248.68 o
   0   7   3    100.34    112.29      6.61 o
   1   7   3   5619.51   5651.36     43.62 o
  -1   7   3   5625.68   5605.08     50.23 o
   2   7   3   5902.11   5873.58     46.27 o
  -2   7   3   5865.55   5890.80     58.17 o
   3   7   3   1895.92   1863.08     26.43 o
  -3   7   3   1875.41   1913.29     35.68 o
   4   7   3   1105.95   1063.57     21.14 o
  -4   7   3   1098.60   1108.49     27.75 o
   5   7   3    238.54    262.89     14.53 o
  -5   7   3    237.75    227.22     17.17 o
   6   7   3   3439.53   3408.21     42.29 o
  -6   7   3   3289.24   3260.26     58.15 o
   7   7   3   5179.87   5185.34     81.95 o
  -7   7   3   5109.04   5079.64     76.66 o
   0   8   3  12374.70  12225.80     83.35 o
   1   8   3     39.66     48.88      5.28 o
  -1   8   3     43.31     48.88      5.28 o
   2   8   3    448.54    458.42     10.57 o
  -2   8   3    465.48    479.56     13.21 o
   3   8   3   5580.75   5607.53     38.34 o
  -3   8   3   5657.85   5651.10     48.91 o
   4   8   3     41.73     55.48      6.61 o
  -4   8   3     40.30     63.41      7.93 o
   5   8   3   2881.33   2809.45     38.32 o
  -5   8   3   2952.40   2948.18     42.29 o
   6   8   3    197.86    184.95     14.53 o
  -6   8   3    192.11    204.76     15.85 o
   7   8   3   1678.15   1700.47     30.39 o
  -7   8   3   1678.47   1718.97     31.71 o
   8   8   3   4830.02   4838.75     54.19 o
  -8   8   3   4866.86   4892.92     68.73 o
   0   9   3     19.57     23.78      3.96 o
   1   9   3   1043.20   1019.96     15.85 o
  -1   9   3   1086.78   1082.05     15.85 o
   2   9   3    334.51    344.80     10.57 o
  -2   9   3    340.11    344.80     11.89 o
   3   9   3     54.17     66.05      5.28 o
  -3   9   3     52.69     72.66      6.61 o
   4   9   3  16751.10  16623.30     92.65 o
  -4   9   3  16875.10  16658.80    124.41 o
   5   9   3    487.94    471.63     13.21 o
  -5   9   3    481.76    479.56     15.85 o
   6   9   3   2590.70   2616.38     29.07 o
  -6   9   3   2662.51   2679.79     37.00 o
   7   9   3    318.19    327.62      9.25 o
  -7   9   3    307.19    323.66     13.21 o
   8   9   3    663.13    686.98     14.53 o
  -8   9   3    634.33    616.96     17.17 o
   9   9   3    911.35    902.35     27.74 o
  -9   9   3    968.89    943.30     30.39 o
   0  10   3   8207.14   8197.83     62.14 o
   1  10   3    266.27    277.42     10.57 o
  -1  10   3    263.56    286.67     11.89 o
   2  10   3   2055.31   1992.55     22.46 o
  -2  10   3   2024.68   1951.60     25.11 o
   3  10   3   5730.20   5703.72     43.62 o
  -3  10   3   5623.97   5612.58     51.55 o
   4  10   3    125.14    130.78      7.93 o
  -4  10   3    127.53    129.46      9.25 o
   5  10   3   2586.18   2568.77     27.75 o
  -5  10   3   2549.44   2501.39     35.68 o
   6  10   3    323.26    321.02     11.89 o
  -6  10   3    318.31    336.87     14.53 o
   7  10   3   1381.37   1391.25     21.14 o
  -7  10   3   1445.43   1445.41     25.10 o
   8  10   3   3972.00   3958.03     37.00 o
  -8  10   3   3972.27   3971.25     43.61 o
   9  10   3   1325.40   1305.35     21.14 o
  -9  10   3   1371.86   1395.18     29.07 o
  10  10   3   3741.62   3702.82     54.18 o
 -10  10   3   3754.04   3799.29     71.36 o
   0  11   3      3.74      3.96      3.96 <
   1  11   3   3628.70   3699.00     35.68 o
  -1  11   3   3681.65   3733.34     38.32 o
   2  11   3   5864.31   5794.92     43.62 o
  -2  11   3   5777.78   5846.52     48.91 o
   3  11   3   1555.03   1551.14     19.82 o
  -3  11   3   1564.14   1556.42     23.78 o
   4  11   3     92.82    103.04      7.93 o
  -4  11   3     80.56     95.11      7.93 o
   5  11   3    157.14    158.53      9.25 o
  -5  11   3    155.96    183.63     11.89 o
   6  11   3   2891.73   2991.66     33.04 o
  -6  11   3   2857.89   2915.03     35.68 o
   7  11   3   4934.01   4871.63     42.29 o
  -7  11   3   4874.89   4751.39     50.22 o
   8  11   3   1807.56   1819.36     27.75 o
  -8  11   3   1761.64   1796.91     33.03 o
   9  11   3     35.93     48.88      6.61 o
  -9  11   3     39.06     47.56      6.61 o
  10  11   3   1832.89   1869.57     26.42 o
 -10  11   3   1860.91   1939.59     35.67 o
  11  11   3   1781.32   1758.56     36.99 o
 -11  11   3   1753.40   1804.81     50.21 o
   0  12   3   1104.27   1052.98     21.14 o
   1  12   3   3351.33   3346.00     34.36 o
  -1  12   3   3402.87   3416.02     38.32 o
   2  12   3   3415.12   3412.08     37.00 o
  -2  12   3   3432.63   3433.22     39.64 o
   3  12   3     99.94    126.82      9.25 o
  -3  12   3    118.11    138.71      9.25 o
   4  12   3   1340.95   1306.67     23.78 o
  -4  12   3   1300.86   1318.56     23.78 o
   5  12   3    195.86    188.91     10.57 o
  -5  12   3    196.22    192.87     11.89 o
   6  12   3   4778.66   4805.48     47.58 o
  -6  12   3   4795.39   4764.50     46.26 o
   7  12   3    942.67    945.94     18.50 o
  -7  12   3    941.80    940.66     22.46 o
   8  12   3    203.30    214.01     11.89 o
  -8  12   3    210.03    211.37     13.21 o
   9  12   3   2754.06   2753.69     35.68 o
  -9  12   3   2692.64   2657.25     38.32 o
  10  12   3     84.86     89.83      7.93 o
 -10  12   3     91.00    109.65     11.89 o
  11  12   3    349.16    351.40     15.85 o
 -11  12   3    359.33    343.48     22.46 o
  12  12   3   1764.01   1728.16     55.49 o
 -12  12   3   1723.37   1791.58     64.74 o
   0  13   3    944.97    947.26     19.82 o
   1  13   3    951.76    945.94     21.14 o
  -1  13   3    940.24    953.87     21.14 o
   2  13   3    514.26    519.19     19.82 o
  -2  13   3    530.02    560.14     18.50 o
   3  13   3   2538.32   2579.29     34.36 o
  -3  13   3   2564.46   2540.96     33.03 o
   4  13   3     28.14     30.38      6.61 o
  -4  13   3     28.73     39.63      6.61 o
   5  13   3   8986.44   8966.85     75.36 o
  -5  13   3   9020.55   8847.83     68.75 o
   6  13   3    293.41    295.92     13.21 o
  -6  13   3    298.92    313.09     14.53 o
   7  13   3    122.56    110.97      9.25 o
  -7  13   3    121.99    121.54     10.57 o
   8  13   3    345.48    359.33     13.21 o
  -8  13   3    358.88    368.58     15.85 o
   9  13   3    179.06    206.08     11.89 o
  -9  13   3    170.31    195.51     13.21 o
  10  13   3    280.10    295.92     14.53 o
 -10  13   3    292.49    315.73     18.49 o
  11  13   3     20.50     27.74      6.61 o
 -11  13   3     17.53     22.46      9.25 <
  12  13   3     51.79     60.77      9.25 o
 -12  13   3     48.93     67.37     13.21 o
  13  13   3   3939.94   3963.06     70.04 o
 -13  13   3   4003.56   4150.69    105.72 o
   0  14   3    365.37    350.08     14.53 o
   1  14   3   4865.36   4888.75     59.47 o
  -1  14   3   4931.85   4897.97     52.87 o
   2  14   3    820.43    824.38     22.46 o
  -2  14   3    803.14    799.28     19.82 o
   3  14   3    114.95    133.43     10.57 o
  -3  14   3    122.26    117.57     10.57 o
   4  14   3    842.67    813.81     21.14 o
  -4  14   3    802.41    805.89     22.46 o
   5  14   3    271.55    301.20     14.53 o
  -5  14   3    261.90    269.50     14.53 o
   6  14   3    989.11   1012.00     23.78 o
  -6  14   3    975.47    969.72     22.46 o
   7  14   3    632.74    627.52     18.50 o
  -7  14   3    625.55    651.30     18.50 o
   8  14   3    175.07    186.27     13.21 o
  -8  14   3    173.48    173.06     11.89 o
   9  14   3   5031.44   5055.12     52.86 o
  -9  14   3   5047.79   5040.58     71.37 o
  10  14   3     36.54     33.03      6.61 o
 -10  14   3     35.93     17.17      7.93 <
  11  14   3    148.41    155.88     11.89 o
 -11  14   3    153.17    162.49     19.82 o
  12  14   3   1027.39   1015.95     25.10 o
 -12  14   3   1018.92    951.22     35.67 o
  13  14   3     36.58     34.35      7.93 o
 -13  14   3     32.22     54.16     11.89 o
  14  14   3    184.91    141.35     19.82 o
 -14  14   3    168.68    212.69     27.74 o
   0  15   3     99.72    133.43     14.53 o
   1  15   3    605.49    635.45     27.74 o
  -1  15   3    629.05    605.06     18.50 o
   2  15   3   2652.36   2706.13     54.18 o
  -2  15   3   2718.38   2733.86     39.64 o
   3  15   3   1015.80   1042.39     27.74 o
  -3  15   3   1021.82   1023.89     25.10 o
   4  15   3    298.95    309.13     15.85 o
  -4  15   3    295.39    321.02     15.85 o
   5  15   3    660.45    675.09     21.14 o
  -5  15   3    662.91    657.91     21.14 o
   6  15   3    652.96    632.81     21.14 o
  -6  15   3    672.22    676.41     19.82 o
   7  15   3    755.30    815.13     26.42 o
  -7  15   3    745.55    749.07     21.14 o
   8  15   3   1435.41   1429.53     31.71 o
  -8  15   3   1464.89   1445.38     34.35 o
   9  15   3      1.96      7.93      5.28 <
  -9  15   3      2.52     17.17      7.93 <
  10  15   3   1397.86   1363.45     29.07 o
 -10  15   3   1362.72   1393.85     46.24 o
  11  15   3    978.87    934.04     26.42 o
 -11  15   3    956.42    949.90     34.35 o
  12  15   3     94.46     91.15     11.89 o
 -12  15   3     92.68     95.11     14.53 o
  13  15   3    275.36    251.00     17.17 o
 -13  15   3    279.47    278.74     29.06 o
  14  15   3     13.65      7.93     10.57 <
 -14  15   3     16.74      7.93     10.57 <
  15  15   3    544.93    565.42     56.81 o
 -15  15   3    545.45    558.82     46.24 o
   0  16   3    561.73    552.22     25.10 o
   1  16   3     46.74     43.59      9.25 o
  -1  16   3     46.94     47.56      9.25 o
   2  16   3    780.87    790.03     26.42 o
  -2  16   3    801.37    786.07     23.78 o
   3  16   3   2597.13   2679.65     52.85 o
  -3  16   3   2610.38   2600.37     43.60 o
   4  16   3     27.70     36.99      7.93 o
  -4  16   3     27.63     35.67      6.61 o
   5  16   3    791.06    821.73     27.74 o
  -5  16   3    768.34    812.49     21.14 o
   6  16   3    458.84    445.20     19.82 o
  -6  16   3    463.53    429.35     18.50 o
   7  16   3   1151.44   1126.94     27.74 o
  -7  16   3   1142.74   1116.38     30.39 o
   8  16   3    621.01    624.88     21.14 o
  -8  16   3    634.33    638.09     23.78 o
   9  16   3     80.68     77.94     10.57 o
  -9  16   3     89.31    105.68     13.21 o
  10  16   3    519.68    553.53     26.42 o
 -10  16   3    531.83    542.97     26.42 o
  11  16   3   1101.34   1119.01     33.03 o
 -11  16   3   1104.54   1116.37     42.28 o
  12  16   3    242.29    256.28     22.46 o
 -12  16   3    243.57    244.40     22.46 o
  13  16   3    123.54    118.89     17.17 o
 -13  16   3    127.39    153.24     19.82 o
  14  16   3     27.21     25.10     11.89 <
 -14  16   3     27.50     34.35     13.21 <
   0  17   3     49.28     56.80     10.57 o
   1  17   3   1045.38   1039.74     34.35 o
  -1  17   3   1041.49   1067.49     31.71 o
   2  17   3     72.37     66.05     10.57 o
  -2  17   3     70.53     67.37     10.57 o
   3  17   3    205.26    203.44     19.82 o
  -3  17   3    198.77    236.47     15.85 o
   4  17   3   3354.43   3312.72     56.82 o
  -4  17   3   3257.35   3218.93     51.53 o
   5  17   3     24.36     29.06      7.93 o
  -5  17   3     17.74     11.89      6.61 <
   6  17   3    568.98    558.82     22.46 o
  -6  17   3    583.93    583.92     22.46 o
   7  17   3    735.01    759.64     26.42 o
  -7  17   3    732.02    743.78     26.42 o
   8  17   3    110.57    117.57     13.21 o
  -8  17   3    125.28    132.10     13.21 o
   9  17   3    257.34    270.82     19.82 o
  -9  17   3    274.35    277.42     18.49 o
  10  17   3    131.80    140.03     15.85 o
 -10  17   3    135.41    140.03     17.17 o
  11  17   3    549.48    557.50     30.38 o
 -11  17   3    541.90    505.98     27.74 o
  12  17   3    667.81    669.80     47.56 o
 -12  17   3    678.82    723.96     35.67 o
  13  17   3     51.40     40.95     11.89 o
 -13  17   3     51.07     42.27     11.89 o
   0  18   3   5136.46   5121.16     74.01 o
   1  18   3    172.16    174.38     17.17 o
  -1  18   3    173.07    199.48     19.82 o
   2  18   3    213.53    206.08     18.49 o
  -2  18   3    212.18    186.27     15.85 o
   3  18   3    222.90    268.17     22.46 o
  -3  18   3    232.53    241.75     17.17 o
   4  18   3     75.57     83.23     13.21 o
  -4  18   3     72.63     92.47     13.21 o
   5  18   3    260.29    294.60     22.46 o
  -5  18   3    273.45    309.13     22.46 o
   6  18   3    350.46    412.17     26.42 o
  -6  18   3    339.67    344.80     21.14 o
   7  18   3     14.06     44.92     10.57 o
  -7  18   3     12.44     19.82      7.93 <
   8  18   3   2229.67   2335.99     47.57 o
  -8  18   3   2230.64   2258.04     46.24 o
   9  18   3    169.04    195.51     17.17 o
  -9  18   3    166.21    166.45     15.85 o
  10  18   3   1167.79   1014.64     40.96 o
 -10  18   3   1164.94   1165.25     42.28 o
  11  18   3     43.49     36.99     13.21 <
 -11  18   3     42.07     59.45     14.53 o
   0  19   3     41.26     44.92     10.57 o
   1  19   3   1048.83   1104.47     34.35 o
  -1  19   3   1053.16   1089.94     34.35 o
   2  19   3    374.34    375.18     26.42 o
  -2  19   3    384.77    393.68     25.10 o
   3  19   3    151.00    196.84     21.14 o
  -3  19   3    155.65    147.96     17.17 o
   4  19   3    806.82    730.57     29.06 o
  -4  19   3    787.83    722.65     29.06 o
   5  19   3    164.18    188.91     19.82 o
  -5  19   3    159.75    166.45     17.17 o
   6  19   3    676.68    734.53     31.71 o
  -6  19   3    719.28    693.58     26.42 o
   7  19   3   1319.84   1306.63     38.31 o
  -7  19   3   1303.78   1306.63     35.67 o
   8  19   3     63.41     64.73     13.21 o
  -8  19   3     63.92     79.26     14.53 o
   9  19   3     55.44     62.09     18.49 o
  -9  19   3     59.91     66.05     13.21 o
  10  19   3     40.50     60.77     15.85 o
 -10  19   3     32.76     40.95     11.89 o
   0  20   3      6.28     11.89      9.25 <
   1  20   3    114.87    126.82     17.17 o
  -1  20   3    110.32    130.78     15.85 o
   2  20   3    992.77   1050.30     44.92 o
  -2  20   3    991.56   1074.08     35.67 o
   3  20   3    561.77    595.81     35.67 o
  -3  20   3    575.20    636.76     27.74 o
   4  20   3    112.05    129.46     21.14 o
  -4  20   3    104.38    116.25     15.85 o
   5  20   3    110.13     97.76     15.85 o
  -5  20   3    115.30    133.43     21.14 o
   6  20   3    953.54   1000.09     39.63 o
  -6  20   3    966.58    936.68     40.95 o
   7  20   3    327.11    303.84     27.74 o
  -7  20   3    317.95    303.84     23.78 o
   8  20   3     59.79     42.27     14.53 <
  -8  20   3     59.35     47.56     11.89 o
   0  21   3     36.58     38.31     11.89 o
   1  21   3      7.41     13.21     15.85 <
  -1  21   3      7.12      9.25     10.57 <
   2  21   3    939.18    934.04     46.24 o
  -2  21   3    951.51    928.75     39.63 o
   3  21   3    356.12    328.95     31.71 o
  -3  21   3    362.43    385.75     26.42 o
   4  21   3     40.95     50.20     15.85 o
  -4  21   3     47.08     39.63     11.89 o
   0   0   4  23696.30  23657.90    182.76 o
   0   1   4     40.12     48.88      5.28 o
   1   1   4   5037.96   5005.38     38.33 o
  -1   1   4   5033.64   5018.60     54.19 o
   0   2   4    183.30    190.23      9.25 o
   1   2   4    456.17    445.21      9.25 o
  -1   2   4    472.60    454.45     13.21 o
   2   2   4   3047.81   3014.19     37.00 o
  -2   2   4   2953.18   2989.11     55.50 o
   0   3   4    468.42    484.84     14.53 o
   1   3   4    351.93    371.22     13.21 o
  -1   3   4    344.79    356.69     13.21 o
   2   3   4   6086.19   6095.02     48.91 o
  -2   3   4   5978.67   5952.33     62.13 o
   3   3   4   2241.00   2303.09     38.32 o
  -3   3   4   2275.98   2271.37     48.89 o
   0   4   4    110.27    133.43      9.25 o
   1   4   4   7061.28   6996.01     60.81 o
  -1   4   4   7155.75   7153.26     70.07 o
   2   4   4    544.79    537.69     13.21 o
  -2   4   4    528.89    552.22     18.50 o
   3   4   4    870.04    875.92     15.85 o
  -3   4   4    886.62    867.99     23.78 o
   4   4   4   1325.42   1335.74     29.07 o
  -4   4   4   1368.18   1368.77     50.21 o
   0   5   4   1458.52   1411.07     25.10 o
   1   5   4    488.41    521.83     15.85 o
  -1   5   4    507.11    545.61     17.17 o
   2   5   4   1507.84   1526.02     23.78 o
  -2   5   4   1533.70   1600.01     35.67 o
   3   5   4   2659.10   2661.25     30.39 o
  -3   5   4   2647.31   2678.43     47.57 o
   4   5   4    447.41    459.74     13.21 o
  -4   5   4    483.04    494.09     33.03 o
   5   5   4   8114.00   8047.40     89.90 o
  -5   5   4   8069.26   7806.83    203.60 o
   0   6   4   1544.43   1523.38     27.75 o
   1   6   4   1853.84   1845.81     29.07 o
  -1   6   4   1841.44   1806.18     30.39 o
   2   6   4   3066.19   2991.72     34.36 o
  -2   6   4   3088.49   3088.18     46.25 o
   3   6   4   1189.24   1158.67     23.78 o
  -3   6   4   1120.10   1097.90     30.39 o
   4   6   4   1166.62   1174.53     19.82 o
  -4   6   4   1192.93   1183.77     31.71 o
   5   6   4    220.34    219.29     11.89 o
  -5   6   4    205.49    248.36     29.06 o
   6   6   4   4960.79   5010.33     64.76 o
  -6   6   4   4907.56   4911.23    157.28 o
   0   7   4      1.50     -2.64      5.28 <
   1   7   4   4859.93   4867.65     52.87 o
  -1   7   4   4865.03   4755.30     54.19 o
   2   7   4   2031.79   1997.79     27.75 o
  -2   7   4   2066.96   2021.57     37.00 o
   3   7   4   1094.78   1120.35     22.46 o
  -3   7   4   1102.51   1153.38     29.07 o
   4   7   4    371.12    344.80     13.21 o
  -4   7   4    397.33    388.40     21.14 o
   5   7   4     45.95     64.73      7.93 o
  -5   7   4     52.37     92.47     17.17 o
   6   7   4   1714.59   1703.09     33.03 o
  -6   7   4   1787.51   1662.12     84.56 o
   7   7   4   5749.39   5690.01     91.20 o
   0   8   4   8363.08   8266.97     70.07 o
   1   8   4    128.05    132.10     11.89 o
  -1   8   4    121.80    105.68      9.25 o
   2   8   4    622.12    632.81     18.50 o
  -2   8   4    620.74    611.67     17.17 o
   3   8   4   3140.18   3138.36     38.32 o
  -3   8   4   3110.22   3049.83     44.93 o
   4   8   4     15.47     11.89      5.28 <
  -4   8   4     11.38     19.82      6.61 <
   5   8   4   1224.27   1244.54     23.78 o
  -5   8   4   1174.85   1207.56     35.67 o
   6   8   4    281.37    305.17     17.17 o
  -6   8   4    285.03    295.92     31.71 o
   7   8   4    710.54    734.54     23.78 o
  -7   8   4    724.74    722.65     43.60 o
   8   8   4   3457.88   3540.12     71.36 o
  -8   8   4   3495.86   3459.50    103.07 o
   0   9   4    106.37    116.25     11.89 o
   1   9   4    689.73    690.94     22.46 o
  -1   9   4    677.22    723.97     22.46 o
   2   9   4    201.48    241.75     14.53 o
  -2   9   4    201.68    208.73     11.89 o
   3   9   4      8.01      9.25      5.28 <
  -3   9   4      5.76     17.17      6.61 <
   4   9   4   8919.55   9012.74    100.48 o
  -4   9   4   8871.69   8855.45     89.90 o
   5   9   4     77.24     92.47      9.25 o
  -5   9   4     89.63    109.65     19.82 o
   6   9   4   1080.53   1087.30     27.74 o
  -6   9   4   1020.72   1046.35     39.63 o
   7   9   4    167.29    171.74     13.21 o
  -7   9   4    164.59    170.41     19.82 o
   8   9   4    294.80    322.34     17.17 o
  -8   9   4    306.12    281.39     21.14 o
   9   9   4    766.31    759.64     34.35 o
  -9   9   4    744.21    739.82     47.56 o
   0  10   4   3792.34   3825.69     55.50 o
   1  10   4     64.02     72.66     10.57 o
  -1  10   4     71.32     55.48      9.25 o
   2  10   4    713.39    759.64     21.14 o
  -2  10   4    699.81    737.18     27.74 o
   3  10   4   3696.21   3660.48     51.54 o
  -3  10   4   3733.38   3801.86     55.50 o
   4  10   4     25.39     30.38      6.61 o
  -4  10   4     23.97     31.70      6.61 o
   5  10   4   1011.17    994.82     26.42 o
  -5  10   4   1025.73   1025.21     35.67 o
   6  10   4     48.45     79.26     13.21 o
  -6  10   4     46.10     43.59     11.89 o
   7  10   4    751.15    784.74     21.14 o
  -7  10   4    732.71    787.38     34.35 o
   8  10   4   1969.65   1977.91     38.32 o
  -8  10   4   1959.74   1980.55     54.17 o
   9  10   4    693.54    709.43     23.78 o
  -9  10   4    675.35    694.90     33.03 o
  10  10   4   1097.58   1150.72     43.60 o
 -10  10   4   1081.30   1096.55     59.45 o
   0  11   4     56.74     89.83     13.21 o
   1  11   4   1504.60   1487.67     34.35 o
  -1  11   4   1454.99   1416.33     34.35 o
   2  11   4   2539.14   2465.60     39.64 o
  -2  11   4   2593.76   2573.94     46.25 o
   3  11   4    584.90    568.07     21.14 o
  -3  11   4    593.04    601.10     22.46 o
   4  11   4     90.48    104.36     10.57 o
  -4  11   4     92.12     95.11      9.25 o
   5  11   4     54.68     59.45      9.25 o
  -5  11   4     62.68     63.41     13.21 o
   6  11   4    832.54    804.56     29.06 o
  -6  11   4    848.46    812.49     60.77 o
   7  11   4   1825.18   1782.34     33.03 o
  -7  11   4   1840.54   1786.31     51.53 o
   8  11   4    914.24    935.36     23.78 o
  -8  11   4    931.32    969.71     38.31 o
   9  11   4     55.84     58.13     11.89 o
  -9  11   4     54.53     55.48     14.53 o
  10  11   4   1159.37   1108.44     31.71 o
 -10  11   4   1129.70   1134.87     43.60 o
  11  11   4    923.92    902.33     40.96 o
 -11  11   4    946.31    916.86     56.81 o
   0  12   4    287.74    322.34     22.46 o
   1  12   4   1557.13   1487.67     35.67 o
  -1  12   4   1529.46   1525.99     39.64 o
   2  12   4   1403.16   1399.14     34.35 o
  -2  12   4   1412.79   1397.82     38.31 o
   3  12   4    138.53    161.17     17.17 o
  -3  12   4    132.21    149.28     18.49 o
   4  12   4    725.37    717.36     30.39 o
  -4  12   4    734.14    762.28     21.14 o
   5  12   4      2.89      6.61      7.93 <
  -5  12   4      2.45     33.03     11.89 <
   6  12   4   2259.37   2292.42     43.60 o
  -6  12   4   2253.62   2277.88     50.21 o
   7  12   4    524.00    488.80     19.82 o
  -7  12   4    538.63    553.53     26.42 o
   8  12   4      3.97      2.64      6.61 <
  -8  12   4      2.09     13.21      7.93 <
   9  12   4   1352.04   1300.04     29.07 o
  -9  12   4   1396.26   1425.55     48.88 o
  10  12   4     25.14     14.53      9.25 <
 -10  12   4     24.63     26.42     10.57 <
  11  12   4    371.16    421.42     27.74 o
 -11  12   4    360.00    396.32     27.74 o
  12  12   4   1295.31   1207.54     63.42 o
 -12  12   4   1306.58   1259.07     67.38 o
   0  13   4    572.33    587.89     27.74 o
   1  13   4    546.51    544.29     29.06 o
  -1  13   4    557.28    525.79     25.10 o
   2  13   4    147.99    158.52     17.17 o
  -2  13   4    138.59    134.75     14.53 o
   3  13   4   1187.26   1173.19     44.92 o
  -3  13   4   1179.67   1208.86     42.28 o
   4  13   4     25.62     23.78     10.57 <
  -4  13   4     26.42     25.10      9.25 <
   5  13   4   3934.31   3930.02     60.79 o
  -5  13   4   3931.08   3846.77     47.57 o
   6  13   4     27.95     30.38      7.93 o
  -6  13   4     31.20     34.35      9.25 o
   7  13   4    111.96    134.75     15.85 o
  -7  13   4    111.50    124.18     14.53 o
   8  13   4    583.39    599.77     23.78 o
  -8  13   4    567.19    513.90     22.46 o
   9  13   4     56.04     72.66     11.89 o
  -9  13   4     61.88     54.16     13.21 o
  10  13   4    296.91    315.73     19.82 o
 -10  13   4    298.80    350.08     27.74 o
  11  13   4     25.54      9.25      9.25 <
 -11  13   4     26.98     46.24     14.53 o
  12  13   4     13.94      2.64     10.57 <
 -12  13   4     15.04     31.70     14.53 <
  13  13   4   2307.16   2357.13     91.17 o
 -13  13   4   2277.43   2269.93     97.77 o
   0  14   4    828.84    854.76     31.71 o
   1  14   4   1977.93   1951.47     47.56 o
  -1  14   4   1952.98   1999.04     55.49 o
   2  14   4    292.64    257.61     30.38 o
  -2  14   4    290.99    285.35     21.14 o
   3  14   4     56.83     62.09     14.53 o
  -3  14   4     53.66     55.48     10.57 o
   4  14   4    516.59    591.85     31.71 o
  -4  14   4    532.71    525.79     23.78 o
   5  14   4     78.12     59.45     13.21 o
  -5  14   4     81.14     73.98     11.89 o
   6  14   4    996.74    978.96     33.03 o
  -6  14   4    999.46    998.78     26.42 o
   7  14   4    255.96    258.93     21.14 o
  -7  14   4    253.47    265.53     19.82 o
   8  14   4    216.16    244.39     21.14 o
  -8  14   4    214.20    208.73     17.17 o
   9  14   4   2127.88   2049.26     48.89 o
  -9  14   4   2128.89   2006.98     44.92 o
  10  14   4      6.23      3.96      7.93 <
 -10  14   4      7.50     17.17      9.25 <
  11  14   4     66.01     88.51     14.53 o
 -11  14   4     64.93     87.19     14.53 o
  12  14   4    432.30    441.24     31.71 o
 -12  14   4    441.90    487.48     31.71 o
   0  15   4     39.13     47.56     14.53 o
   1  15   4    416.46    437.27     38.31 o
  -1  15   4    412.58    450.49     30.38 o
   2  15   4   1617.78   1634.32     54.17 o
  -2  15   4   1570.80   1499.56     48.88 o
   3  15   4    724.63    696.22     44.92 o
  -3  15   4    712.98    729.25     29.06 o
   4  15   4    247.98    260.25     26.42 o
  -4  15   4    244.74    236.47     19.82 o
   5  15   4    431.57    376.51     29.06 o
  -5  15   4    429.18    434.63     19.82 o
   6  15   4    291.23    293.27     22.46 o
  -6  15   4    270.84    264.21     22.46 o
   7  15   4    794.13    867.97     40.95 o
  -7  15   4    796.65    821.73     29.06 o
   8  15   4    714.39    697.54     34.35 o
  -8  15   4    701.63    640.73     26.42 o
   9  15   4      5.85     29.06     13.21 <
  -9  15   4      5.56     31.70     11.89 <
  10  15   4    673.86    718.68     40.95 o
 -10  15   4    694.75    696.22     33.03 o
   0  16   4    326.43    322.34     29.06 o
   1  16   4     28.81     50.20     13.21 o
  -1  16   4     28.99     10.57      9.25 <
   2  16   4    628.68    655.26     44.92 o
  -2  16   4    624.38    587.89     27.74 o
   3  16   4   1827.45   1783.65     72.67 o
  -3  16   4   1821.08   1782.33     44.92 o
   4  16   4     89.69     97.76     17.17 o
  -4  16   4     89.16     89.83     13.21 o
   5  16   4    621.99    593.17     38.31 o
  -5  16   4    645.68    727.92     30.39 o
   6  16   4    336.82    398.96     33.03 o
  -6  16   4    337.90    311.77     23.78 o
   7  16   4    540.95    550.89     30.38 o
  -7  16   4    532.15    564.10     25.10 o
   8  16   4    213.83    212.69     27.74 o
  -8  16   4    212.73    260.25     21.14 o
   9  16   4     57.80     83.23     17.17 o
  -9  16   4     53.02     63.41     13.21 o
   0  17   4      1.26     -1.32     11.89 <
   1  17   4    560.86    528.43     34.35 o
  -1  17   4    559.86    548.25     35.67 o
   2  17   4     41.43     35.67     19.82 <
  -2  17   4     41.51     19.82     10.57 <
   3  17   4     43.84      7.93     15.85 <
  -3  17   4     44.19     59.45     13.21 o
   4  17   4   2020.58   2129.85     83.24 o
  -4  17   4   2092.48   2095.48     46.24 o
   5  17   4     30.92     71.34     21.14 o
  -5  17   4     32.09     14.53     10.57 <
   6  17   4    373.33    413.49     35.67 o
  -6  17   4    372.85    371.22     31.71 o
   7  17   4    389.05    393.68     33.03 o
  -7  17   4    393.60    442.56     44.92 o
   0  18   4   2147.66   2063.79     80.60 o
   1  18   4     14.45     10.57     17.17 <
  -1  18   4     13.48      2.64     14.53 <
   2  18   4     10.85     31.70     21.14 <
  -2  18   4     12.44     -5.28     14.53 <
   3  18   4    144.75    143.99     29.06 o
  -3  18   4    135.49    107.00     22.46 o
   4  18   4     53.17     64.73     19.82 o
  -4  18   4     55.30     52.84     13.21 o
   0   0   5   6217.87   6616.58    210.15 o
   0   1   5     62.41     70.01     13.21 o
   1   1   5   1827.49   1762.53     60.78 o
  -1   1   5   1840.88   1825.94     62.10 o
   0   2   5     15.90     17.17      5.28 o
   1   2   5    137.48    146.64     13.21 o
  -1   2   5    131.74    132.10      7.93 o
   2   2   5   1742.21   1791.58     77.95 o
  -2   2   5   1758.23   1781.01     31.71 o
   0   3   5    466.51    451.81     13.21 o
   1   3   5     54.29     59.45      7.93 o
  -1   3   5     53.21     62.09      6.61 o
   2   3   5   2560.71   2567.33     33.03 o
  -2   3   5   2617.74   2616.20     30.39 o
   3   3   5   1170.41   1194.33     58.13 o
  -3   3   5   1154.65   1148.09     27.74 o
   0   4   5    220.88    235.15     11.89 o
   1   4   5   2926.96   3004.75     38.32 o
  -1   4   5   2883.52   2884.51     39.64 o
   2   4   5    222.48    244.40     14.53 o
  -2   4   5    227.35    258.93     11.89 o
   3   4   5    499.96    502.01     15.85 o
  -3   4   5    483.06    458.42     14.53 o
   4   4   5   1065.10   1021.25     22.46 o
  -4   4   5   1076.59   1022.57     34.35 o
   0   5   5    763.43    786.06     18.50 o
   1   5   5    366.34    364.61     15.85 o
  -1   5   5    358.35    354.05     13.21 o
   2   5   5    585.13    612.99     22.46 o
  -2   5   5    587.94    552.22     15.85 o
   3   5   5   1264.51   1281.53     25.10 o
  -3   5   5   1272.04   1256.43     26.42 o
   4   5   5    293.07    307.81     13.21 o
  -4   5   5    283.95    310.45     17.17 o
   5   5   5   3731.38   3776.66     66.07 o
  -5   5   5   3735.94   3722.48     70.04 o
   0   6   5    535.03    525.79     19.82 o
   1   6   5   1044.23   1082.01     30.39 o
  -1   6   5   1034.22   1004.07     25.10 o
   2   6   5   1482.64   1485.02     29.07 o
  -2   6   5   1465.52   1465.20     29.07 o
   3   6   5    427.22    461.05     15.85 o
  -3   6   5    441.88    455.77     17.17 o
   4   6   5    560.79    575.99     14.53 o
  -4   6   5    553.09    532.40     18.50 o
   5   6   5     45.88     44.92      5.28 o
  -5   6   5     50.88     55.48     10.57 o
   6   6   5   1697.48   1725.50     39.64 o
  -6   6   5   1712.22   1766.46     48.88 o
   0   7   5     12.20      5.28      6.61 <
   1   7   5   1462.92   1378.00     29.07 o
  -1   7   5   1459.77   1455.95     30.39 o
   2   7   5   1193.43   1166.58     25.10 o
  -2   7   5   1167.10   1113.74     36.99 o
   3   7   5    280.09    301.20     21.14 o
  -3   7   5    285.12    306.48     18.49 o
   4   7   5    201.59    200.80     11.89 o
  -4   7   5    192.58    190.23     15.85 o
   5   7   5    117.15    114.93     10.57 o
  -5   7   5    114.86    110.97     11.89 o
   6   7   5    744.59    784.74     25.10 o
  -6   7   5    719.24    760.96     25.10 o
   7   7   5   1539.16   1643.56     42.28 o
  -7   7   5   1526.73   1504.84     54.17 o
   0   8   5   2504.06   2489.32     47.57 o
   1   8   5     15.80     10.57      9.25 <
  -1   8   5     19.61     18.49      6.61 <
   2   8   5    199.21    221.94     17.17 o
  -2   8   5    197.44    191.55     13.21 o
   3   8   5   1306.01   1249.83     34.35 o
  -3   8   5   1328.25   1256.43     31.71 o
   4   8   5     59.28     56.80      7.93 o
  -4   8   5     57.75     46.24      9.25 o
   5   8   5    827.39    833.62     26.42 o
  -5   8   5    844.57    783.42     25.10 o
   6   8   5     98.41    100.40     10.57 o
  -6   8   5     97.04    118.89     13.21 o
   7   8   5    309.80    314.41     18.49 o
  -7   8   5    308.48    305.17     17.17 o
   8   8   5   1316.28   1403.08     71.34 o
  -8   8   5   1319.04   1326.45     42.28 o
   0   9   5      9.50     18.49      9.25 <
   1   9   5    441.27    428.03     23.78 o
  -1   9   5    446.33    400.29     26.42 o
   2   9   5     75.35     81.90     13.21 o
  -2   9   5     71.05     66.05      9.25 o
   3   9   5     19.25      9.25      9.25 <
  -3   9   5     21.04     -5.28      7.93 <
   4   9   5   3320.10   3167.35     56.82 o
  -4   9   5   3362.41   3414.44     55.50 o
   5   9   5     76.35     88.51     11.89 o
  -5   9   5     73.84     80.58     13.21 o
   6   9   5    438.01    414.82     22.46 o
  -6   9   5    447.72    421.42     22.46 o
   7   9   5     86.81     81.90     11.89 o
  -7   9   5     88.27     92.47     11.89 o
   8   9   5    234.50    301.20     29.06 o
  -8   9   5    225.95    217.97     17.17 o
   9   9   5    426.67    450.49     44.92 o
  -9   9   5    438.97    475.59     33.03 o
   0  10   5   1364.06   1368.73     36.99 o
   1  10   5     87.16     75.30     11.89 o
  -1  10   5     85.49     64.73     14.53 o
   2  10   5    500.95    446.52     23.78 o
  -2  10   5    506.55    474.27     30.38 o
   3  10   5   1337.75   1282.85     38.31 o
  -3  10   5   1327.85   1358.16     73.99 o
   4  10   5     50.43     77.94     15.85 o
  -4  10   5     49.58     63.41     10.57 o
   5  10   5    602.97    574.67     33.03 o
  -5  10   5    591.25    550.90     21.14 o
   6  10   5     60.97     23.78     10.57 <
  -6  10   5     60.94     79.26     11.89 o
   7  10   5    266.89    245.72     26.42 o
  -7  10   5    275.38    272.14     21.14 o
   8  10   5    748.19    697.54     39.63 o
  -8  10   5    752.43    702.83     31.71 o
   9  10   5    264.41    270.82     29.06 o
  -9  10   5    272.21    313.09     23.78 o
   0  11   5      0.34      3.96     10.57 <
   1  11   5    791.92    628.85     31.71 o
  -1  11   5    802.25    807.20     43.60 o
   2  11   5   1105.20   1068.80     36.99 o
  -2  11   5   1068.48   1091.26     48.88 o
   3  11   5    391.61    358.01     23.78 o
  -3  11   5    392.33    343.48     34.35 o
   4  11   5      6.48      7.93     13.21 <
  -4  11   5      7.86     14.53     14.53 <
   5  11   5     67.23     48.88     19.82 <
  -5  11   5     63.17     81.90     10.57 o
   6  11   5    541.84    527.11     35.67 o
  -6  11   5    525.79    539.00     33.03 o
   7  11   5   1055.02    928.76     58.13 o
  -7  11   5   1048.29   1066.16     35.67 o
   0  12   5    329.41    332.91     33.03 o
   1  12   5    689.68    598.46     36.99 o
  -1  12   5    702.32    631.48     39.63 o
   2  12   5    670.61    720.00     40.95 o
  -2  12   5    670.18    660.55     40.95 o
   3  12   5     42.40     13.21     14.53 <
  -3  12   5     43.20     23.78     15.85 <
   4  12   5    421.74    389.72     47.56 o
  -4  12   5    418.98    402.93     36.99 o
   5  12   5     21.54      6.61     11.89 <
  -5  12   5     22.35     26.42     14.53 <
   6  12   5   1196.89   1122.98     46.24 o
  -6  12   5   1195.75   1085.99     33.03 o
   0  13   5    629.27    636.77     40.95 o
   1  13   5    230.38    247.04     44.92 o
  -1  13   5    226.75    224.58     29.06 o
   2  13   5    127.95    153.24     33.03 o
  -2  13   5    129.31    163.81     25.10 o
   3  13   5    462.76    381.79     52.84 o
  -3  13   5    468.24    517.86     38.31 o
