# Supplementary material for: Caesium propano­ate monohydrate
Source: Acta Crystallogr E Crystallogr Commun. 2020 Jul 17;76(Pt 8):1307–10. doi: 10.1107/S2056989020009639 (PMC7405577; doi:10.1107/S2056989020009639)
Supplement: Supplementary file 3 [file e-76-01307-Isup3.smi]

[Cs]O.[Cs]OC(=O)CC.[OH]
